# Supplementary material for: Novel Seleno-Aspirinyl Compound AS-10 Induces Apoptosis, G1 Arrest of Pancreatic Ductal Adenocarcinoma Cells, Inhibits Their NF-κB Signaling, and Synergizes with Gemcitabine Cytotoxicity
Source: Int J Mol Sci. 2021 May 7;22(9):4966. doi: 10.3390/ijms22094966 (PMC8124556; doi:10.3390/ijms22094966)
Supplement: Supplementary file 1 [file ijms-22-04966-s001.zip]

Archive with 6 entries (6 files):
- Supplement Table S1.xlsx
- __MACOSX/._Supplement Table S1.xlsx
- Supplement Table S2.xlsx
- __MACOSX/._Supplement Table S2.xlsx
- Supplement Table S3 (a-b).xlsx
- __MACOSX/._Supplement Table S3 (a-b).xlsx
