# Supplementary material for: Novel Seleno-Aspirinyl Compound AS-10 Induces Apoptosis, G1 Arrest of Pancreatic Ductal Adenocarcinoma Cells, Inhibits Their NF-κB Signaling, and Synergizes with Gemcitabine Cytotoxicity
Source: Int J Mol Sci. 2021 May 7;22(9):4966. doi: 10.3390/ijms22094966 (PMC8124556; doi:10.3390/ijms22094966)
Supplement: Supplementary file 1 [file ijms-22-04966-s001.zip › Supplement Table S1.xlsx]

## Sheet: Sheet1
Supplement Table S1: The status of most common mutations of selected PDAC cell lines.
Cell Line	Mutation status35
	K-Ras	TP53	CDKN2A/p16	SMAD4/DPC4
Panc-1	Mut	Mut	Null (HD)	WT
MiaPacCa2	Mut	Mut	Null (HD)	WT
BxPC3	WT	Mut	Null (HD)	Null (HD)
MEFs	WT	WT	WT	WT
Mut: Mutant; WT: Wild type; HD: homozygous deletion
