# Supplementary material for: Novel Seleno-Aspirinyl Compound AS-10 Induces Apoptosis, G1 Arrest of Pancreatic Ductal Adenocarcinoma Cells, Inhibits Their NF-κB Signaling, and Synergizes with Gemcitabine Cytotoxicity
Source: Int J Mol Sci. 2021 May 7;22(9):4966. doi: 10.3390/ijms22094966 (PMC8124556; doi:10.3390/ijms22094966)
Supplement: Supplementary file 1 [file ijms-22-04966-s001.zip › Supplement Table S2.xlsx]

## Sheet: Sheet1
Supplement Table S2. Select genes in G1/S cell cycle checkpoint regulation, apoptosis/survival, and NF-κB pathways in Panc-1 cells exposed to AS-10 (5 µM) vs. DMSO controls (set as 1).
Genes	Fold Change (3h)	Fold Change (6h)	Fold Change (12h)
Housekeeping genes
ACTB	0.67	0.84	0.99
GAPDH	0.69	0.94	1.08
G1/S cell cycle checkpoint regulation
CCND1	0.62	0.42	0.27
CCND3	1.16	1.86	2.44
CDK6	0.71	0.52	0.38
CDK4	0.8	0.76	0.6
CDKN1A (P21Cip1)	1.37	2.62	3.82
CDKN2D (P19Ink4d)	2.6	3.2	5.11
CDKN1B (P27Kip1)	1.13	0.5	0.41
CUL1	0.74	0.53	0.35
E2F3	0.61	0.4	0.35
E2F5	0.67	0.5	0.37
FOS	5.47	2.37	3.77
FOSL1	0.24	0.17	0.1
FOSL2	0.63	0.69	0.53
HDAC3	1.51	1.71	2.41
HDAC6	1.12	0.6	0.44
HDAC7	0.52	0.24	0.13
MYC	0.37	0.36	0.36
NRG1	0.56	0.42	0.42
SUV39H1	0.37	0.32	0.33
DNA damage/P53 signaling (lack ofAS-10 impact)
ATM	1.18	0.54	0.51
ATMIN	0.74	0.97	0.8
ATR	0.95	1.18	0.89
BAX	0.84	0.8	0.82
BID	0.74	0.81	0.95
GADD45A	0.81	0.84	0.61
GADD45B	1.11	1.27	0.98
PCNA	0.74	0.96	1.02
TP53 (mutant)	0.36	0.79	0.37
Apoptosis/Survival
ACIN1	0.97	0.61	0.48
BCL2L1	0.66	0.53	0.47
BCL2L2	0.9	0.69	0.41
BCL9L	0.65	0.27	0.27
CAPN5	1.38	3.49	7.19
CASP8	1.15	0.65	0.35
HTRA2	1.1	1.12	2.33
MAP3K14	0.41	0.34	0.48
MAPK3	0.72	1.29	3.04
MCL1	0.89	0.99	0.74
NFKB1	0.49	0.39	0.26
NFKBIA	0.58	0.35	0.25
RAF1	0.91	0.57	0.41
TNFRSF1A	0.76	0.48	0.23
XIAP	0.76	0.35	0.25
NF-κB signaling
CD40	1.34	2.45	2.19
CREBBP	0.51	0.38	0.37
EGFR	0.65	0.63	0.49
EIF2AK2	0.75	0.92	0.48
FGFR4	1.63	3.37	4.24
IKBIP	1.06	1.04	0.65
MAP3K14	0.41	0.34	0.48
MAP3K3	1.42	1.54	2.73
MYD88	0.63	0.55	0.42
NFKB1 (P50)	0.49	0.39	0.26
NFKBIA (IkBa)	0.58	0.35	0.25
PIK3C3	1.27	2.48	0.5
PIK3CD	1.23	2.02	3.04
PRKACA	0.73	1.25	2.19
PRKCZ	1.27	2.45	2.07
RAF1	0.91	0.57	0.41
RELB	0.6	0.62	0.44
TNFRSF1A	0.76	0.48	0.23
TRAF2	0.79	0.61	0.45
TRAF3	0.72	0.77	0.47
TGFB signaling
TGFB1	0.64	1.11	1.2
TGFB1I1	0.41	0.43	0.3
TGFBI	0.77	0.73	0.82
TGFBR2	0.87	0.84	0.63
SMAD2	0.79	0.87	0.79
SMAD3	0.48	0.36	0.26
SMAD5	0.75	0.82	0.72
