# Supplementary material for: Novel Seleno-Aspirinyl Compound AS-10 Induces Apoptosis, G1 Arrest of Pancreatic Ductal Adenocarcinoma Cells, Inhibits Their NF-κB Signaling, and Synergizes with Gemcitabine Cytotoxicity
Source: Int J Mol Sci. 2021 May 7;22(9):4966. doi: 10.3390/ijms22094966 (PMC8124556; doi:10.3390/ijms22094966)
Supplement: Supplementary file 1 [file ijms-22-04966-s001.zip › Supplement Table S3 (a-b).xlsx]

## Sheet: Supplement Table S3a
Supplement Table S3a: Raw RNA-seq data for Panc1-treated with AS-10 at 5 uM for 3, 6, 12 h
rownames.t2.sol.	Associated.Gene.Name	p.value	3h_0uM	3h_5uM	6h_0uM	6h_5uM	12h_0uM	12h_5uM
ENSG00000000457	SCYL3	3.95e-07	131.258	158.365	181.518	185.689	226.526	152.634
ENSG00000000460	C1orf112	4.43e-05	63.7889	51.5163	72.2269	61.2581	144.672	51.5263
ENSG00000001036	FUCA2	6.37e-06	3.68013	4.77003	6.65248	3.82863	8.56612	16.5273
ENSG00000001631	KRIT1	8.68e-06	19.6274	15.2641	17.1064	10.5287	3.80716	2.91658
ENSG00000003056	M6PR	0.000388092	99.3635	131.653	71.2766	137.831	77.0951	104.997
ENSG00000003402	CFLAR	2.02e-08	98.1368	108.757	100.738	103.373	70.4325	104.997
ENSG00000003756	RBM5	NA	7.36026	2.86202	7.60283	6.70011	10.4697	7.77755
ENSG00000003987	MTMR7	2.14e-18	31.8945	36.2522	21.8581	39.2435	9.51791	57.3594
ENSG00000004139	SARM1	9.99e-06	694.318	454.107	562.61	540.794	510.16	608.593
ENSG00000004534	RBM6	0.000135584	2.45342	2.86202	4.75177	1.91432	4.75895	11.6663
ENSG00000005022	SLC25A5	2.2e-05	1.22671	3.81602	1.90071	1.91432	0.951791	0.972194
ENSG00000005156	LIG3	3.17e-06	208.541	168.859	147.305	179.946	141.817	112.775
ENSG00000005206	SPPL2B	NA	3.68013	5.72403	0.950354	2.87147	0.951791	0.972194
ENSG00000005448	WDR54	4.2e-07	15.9472	13.3561	17.1064	14.3574	23.7948	3.88878
ENSG00000005812	FBXL3	NA	371.693	321.5	229.035	322.562	197.021	334.435
ENSG00000005882	PDK2	1.03e-24	15.9472	22.8961	13.305	43.0721	4.75895	81.6643
ENSG00000005884	ITGA3	3.67e-06	28.2143	20.0341	33.2624	10.5287	28.5537	16.5273
ENSG00000006210	CX3CL1	0.00011918	7.36026	9.54006	6.65248	7.65726	15.2287	0.972194
ENSG00000006534	ALDH3B1	NA	40.4814	82.9985	81.7305	94.7586	113.263	86.5253
ENSG00000007202	KIAA0100	NA	11.0404	6.67804	14.2553	13.4002	4.75895	38.8878
ENSG00000007341	ST7L	0.000147427	34.3479	32.4362	44.6666	81.3584	34.2645	104.997
ENSG00000007372	PAX6	1.28e-06	14.7205	22.8961	7.60283	22.9718	2.85537	23.3327
ENSG00000007392	LUC7L	4.99e-05	3.68013	2.86202	3.80142	1.91432	10.4697	3.88878
ENSG00000007952	NOX1	0.00647326	1.22671	3.81602	3.80142	3.82863	0.951791	15.5551
ENSG00000008226	DLEC1	3.16e-14	293.184	328.178	225.234	477.622	186.551	511.374
ENSG00000008294	SPAG9	NA	24.5342	43.8843	52.2695	43.0721	78.0468	34.999
ENSG00000008324	SS18L2	1.55e-53	58.8821	36.2522	46.5674	32.5434	35.2163	20.4161
ENSG00000008516	MMP25	0.000109816	18.4007	61.0564	29.461	44.9864	42.8306	68.0536
ENSG00000008735	MAPK8IP2	0.000360044	4.90684	7.63205	9.50354	5.74295	3.80716	11.6663
ENSG00000008853	RHOBTB2	6.61e-05	36.8013	43.8843	41.8156	44.0293	33.3127	24.3049
ENSG00000009724	MASP2	NA	82.1896	72.5044	89.3333	88.0585	182.744	44.7209
ENSG00000010072	SPRTN	3.49e-08	61.3355	71.5504	62.7234	89.0157	63.77	90.414
ENSG00000010327	STAB1	NA	268.65	156.457	156.808	239.289	102.793	274.159
ENSG00000010361	FUZ	0.000281458	88.3231	103.987	45.617	98.5873	36.168	126.385
ENSG00000011007	TCEB3	NA	31.8945	34.3442	29.461	89.9728	58.0592	124.441
ENSG00000011258	MBTD1	1.87e-11	4.90684	3.81602	12.3546	2.87147	20.9394	10.6941
ENSG00000011260	UTP18	4.63e-10	4.90684	1.90801	5.70212	1.91432	4.75895	5.83316
ENSG00000011304	PTBP1	0.000372778	6.13355	1.90801	4.75177	0.957158	13.3251	0.972194
ENSG00000011485	PPP5C	0.000111419	9.81368	18.1261	3.80142	22.0146	2.85537	56.3873
ENSG00000012061	ERCC1	0.000180637	1177.64	1174.38	895.234	774.341	723.361	594.983
ENSG00000013374	NUB1	8.97e-07	13.4938	15.2641	6.65248	21.0575	4.75895	13.6107
ENSG00000013375	PGM3	5.88e-19	68.6958	172.675	61.773	315.862	53.3003	291.658
ENSG00000013563	DNASE1L1	1.94e-05	132.485	54.3783	91.234	76.5726	148.479	65.137
ENSG00000014919	COX15	2.02e-15	103.044	181.261	108.34	134.959	47.5895	102.08
ENSG00000018408	WWTR1	NA	41.7081	37.2062	40.8652	42.1149	57.1074	15.5551
ENSG00000018610	CXorf56	7.48e-05	2.45342	16.2181	5.70212	4.78579	1.90358	10.6941
ENSG00000019995	ZRANB1	3.89e-21	92.0033	100.171	107.39	96.673	97.0827	77.7755
ENSG00000021488	SLC7A9	1.62e-10	6.13355	3.81602	9.50354	7.65726	31.4091	5.83316
ENSG00000021574	SPAST	1.03e-10	23.3075	11.4481	35.1631	20.1003	38.0716	38.8878
ENSG00000023191	RNH1	7.66e-23	65.0156	210.835	68.4255	187.603	63.77	118.608
ENSG00000023228	NDUFS1	2.25e-09	19.6274	25.7582	22.8085	19.1432	46.6377	49.5819
ENSG00000025293	PHF20	3.05e-06	7.36026	4.77003	1.90071	5.74295	0.951791	0.972194
ENSG00000026036	RTEL1-TNFRSF6B	1.93e-74	7.36026	5.72403	10.4539	1.91432	34.2645	0.972194
ENSG00000026103	FAS	0.000257884	4.90684	11.4481	6.65248	13.4002	0.951791	18.4717
ENSG00000026559	KCNG1	0.00825735	11.0404	6.67804	12.3546	3.82863	3.80716	4.86097
ENSG00000026751	SLAMF7	1.05e-31	2.45342	7.63205	3.80142	5.74295	9.51791	3.88878
ENSG00000028310	BRD9	1.15e-09	45.3883	15.2641	34.2127	15.3145	8.56612	22.3605
ENSG00000029153	ARNTL2	NA	17.1739	3.81602	16.156	10.5287	29.5055	9.72194
ENSG00000029639	TFB1M	4.02e-05	7.36026	4.77003	8.55319	4.78579	2.85537	5.83316
ENSG00000031081	ARHGAP31	7.77e-06	19.6274	60.1024	25.6596	84.2299	24.7466	39.86
ENSG00000033030	ZCCHC8	0.000304481	7.36026	14.3101	10.4539	10.5287	13.3251	7.77755
ENSG00000033170	FUT8	NA	19.6274	21.9421	27.5603	23.9289	15.2287	33.0546
ENSG00000033178	UBA6	2.14e-15	4.90684	0.954006	3.80142	0.957158	18.084	3.88878
ENSG00000033800	PIAS1	0.00844363	152.112	124.975	124.496	95.7158	121.829	91.3862
ENSG00000034510	TMSB10	4.58e-07	11.0404	12.4021	11.4042	9.57158	8.56612	9.72194
ENSG00000034677	RNF19A	0.00246425	2.45342	17.1721	5.70212	15.3145	3.80716	6.80536
ENSG00000035115	SH3YL1	7.62e-123	1.22671	1.90801	2.85106	2.87147	10.4697	6.80536
ENSG00000035403	VCL	0.00880725	58.8821	94.4466	55.1205	75.6155	51.3967	72.9146
ENSG00000036530	CYP46A1	NA	6.13355	0.954006	4.75177	4.78579	0.951791	10.6941
ENSG00000037280	FLT4	NA	3.68013	4.77003	11.4042	10.5287	27.6019	8.74975
ENSG00000037757	MRI1	3.53e-10	4.90684	11.4481	8.55319	6.70011	20.9394	8.74975
ENSG00000039319	ZFYVE16	NA	39.2547	38.1602	40.8652	50.7294	13.3251	40.8322
ENSG00000041988	THAP3	4.45e-06	1973.78	1353.73	1365.66	917.914	1454.34	863.308
ENSG00000042062	FAM65C	0.000397562	8.58697	37.2062	13.305	31.5862	19.0358	48.6097
ENSG00000042317	SPATA7	NA	22.0808	20.9881	19.0071	20.1003	36.168	20.4161
ENSG00000042445	RETSAT	4.2e-07	18.4007	25.7582	19.9574	27.7576	50.4449	39.86
ENSG00000043143	JADE2	7.29e-05	4.90684	4.77003	3.80142	0.957158	20.9394	2.91658
ENSG00000047662	FAM184B	1.63e-05	120.218	126.883	169.163	96.673	197.021	126.385
ENSG00000048162	NOP16	0.00940645	1037.8	601.024	636.737	634.596	519.678	614.427
ENSG00000048342	CC2D2A	3.6e-06	7.36026	13.3561	17.1064	9.57158	4.75895	6.80536
ENSG00000048991	R3HDM1	2.39e-48	3.68013	3.81602	7.60283	3.82863	20.9394	4.86097
ENSG00000049247	UTS2	1.33e-07	109.177	213.697	101.688	129.216	73.2879	102.08
ENSG00000049618	ARID1B	2.88e-06	29.441	8.58605	22.8085	10.5287	24.7466	14.5829
ENSG00000049883	PTCD2	NA	6.13355	20.0341	3.80142	7.65726	19.9876	5.83316
ENSG00000050344	NFE2L3	7.54e-11	244.115	158.365	293.659	188.56	513.967	89.4419
ENSG00000051128	HOMER3	0.00142044	19.6274	7.63205	2.85106	7.65726	2.85537	5.83316
ENSG00000051620	HEBP2	0.000322876	12.2671	9.54006	17.1064	7.65726	9.51791	0.972194
ENSG00000052749	RRP12	0.00173824	7.36026	12.4021	9.50354	13.4002	1.90358	4.86097
ENSG00000053372	MRTO4	0.00976232	7.36026	14.3101	8.55319	12.4431	0.951791	4.86097
ENSG00000053524	MCF2L2	5.01e-24	304.224	217.513	298.411	160.803	248.417	156.523
ENSG00000053702	NRIP2	3.86e-08	33.1212	12.4021	38.0142	14.3574	33.3127	3.88878
ENSG00000054282	SDCCAG8	4.97e-07	8.58697	2.86202	10.4539	10.5287	27.6019	26.2492
ENSG00000054690	PLEKHH1	0.000164881	41.7081	44.8383	35.1631	110.073	70.4325	149.718
ENSG00000055211	GINM1	0.00206723	4.90684	6.67804	9.50354	7.65726	11.4215	6.80536
ENSG00000055950	MRPL43	6.43e-48	4.90684	40.0682	7.60283	80.4013	7.61433	115.691
ENSG00000056972	TRAF3IP2	0.000543751	19.6274	17.1721	47.5177	9.57158	75.1915	20.4161
ENSG00000058085	LAMC2	1.47e-13	1.22671	0.954006	0.950354	0.957158	3.80716	3.88878
ENSG00000058272	PPP1R12A	0.000306471	11.0404	11.4481	6.65248	6.70011	9.51791	5.83316
ENSG00000058600	POLR3E	6.36e-106	7.36026	14.3101	13.305	22.0146	30.4573	64.1648
ENSG00000059915	PSD	0.00142642	61.3355	39.1142	52.2695	39.2435	59.011	78.7477
ENSG00000060339	CCAR1	6.97e-07	7.36026	4.77003	2.85106	2.87147	7.61433	0.972194
ENSG00000061273	HDAC7	2.49e-25	24.5342	32.4362	24.7092	36.372	32.3609	97.2194
ENSG00000061656	SPAG4	0.00546138	18.4007	40.0682	24.7092	63.1724	33.3127	44.7209
ENSG00000061938	TNK2	0.00352148	3.68013	6.67804	6.65248	4.78579	7.61433	2.91658
ENSG00000062598	ELMO2	NA	11.0404	2.86202	2.85106	7.65726	0.951791	7.77755
ENSG00000063046	EIF4B	2.3e-05	17.1739	22.8961	19.9574	33.5005	21.8912	36.9434
ENSG00000063176	SPHK2	0.00014331	13.4938	17.1721	7.60283	17.2288	11.4215	5.83316
ENSG00000063245	EPN1	8.31e-06	36.8013	54.3783	43.7163	46.9007	36.168	33.0546
ENSG00000063322	MED29	2.21e-08	103.044	96.3546	152.057	52.6437	146.576	40.8322
ENSG00000064270	ATP2C2	2.18e-11	28.2143	59.1483	36.1135	67.9582	72.3361	49.5819
ENSG00000064490	RFXANK	NA	116.537	53.4243	78.8794	69.8725	54.2521	44.7209
ENSG00000064601	CTSA	4.32e-10	39.2547	82.0445	57.9716	115.816	37.1198	115.691
ENSG00000064607	SUGP2	0.000188421	122.671	82.9985	91.234	63.1724	58.0592	38.8878
ENSG00000064651	SLC12A2	0.000415973	1.22671	1.90801	0.950354	2.87147	4.75895	4.86097
ENSG00000064666	CNN2	9.51e-05	12.2671	8.58605	17.1064	6.70011	21.8912	11.6663
ENSG00000064726	BTBD1	1.31e-05	8.58697	6.67804	8.55319	5.74295	22.843	17.4995
ENSG00000064961	HMG20B	2.52e-11	3.68013	4.77003	11.4042	7.65726	13.3251	13.6107
ENSG00000065534	MYLK	4.36e-13	56.4287	28.6202	113.092	34.4577	119.926	38.8878
ENSG00000065665	SEC61A2	0.0018562	197.5	165.997	156.808	205.789	99.938	170.134
ENSG00000065923	SLC9A7	0.000178531	18.4007	32.4362	23.7589	57.4295	19.9876	65.137
ENSG00000066084	DIP2B	2.1e-10	7.36026	8.58605	8.55319	14.3574	6.66254	21.3883
ENSG00000066777	ARFGEF1	NA	35.5746	89.6765	50.3688	69.8725	79.9504	68.0536
ENSG00000066855	MTFR1	3.93e-08	82.1896	88.7225	66.5248	83.2727	59.011	86.5253
ENSG00000066923	STAG3	4.53e-09	66.2424	240.409	112.142	191.432	94.2273	161.384
ENSG00000067064	IDI1	4.2e-07	14.7205	13.3561	18.0567	9.57158	11.4215	7.77755
ENSG00000067066	SP100	NA	576.554	401.636	381.092	502.508	389.282	753.45
ENSG00000067221	STOML1	4.03e-07	4.90684	6.67804	5.70212	7.65726	5.71074	8.74975
ENSG00000067225	PKM	0.0015982	50.2951	32.4362	27.5603	36.372	19.0358	22.3605
ENSG00000067606	PRKCZ	8.07e-06	193.82	166.951	149.206	140.702	69.4807	90.414
ENSG00000068028	RASSF1	0.000893603	1.22671	3.81602	1.90071	3.82863	37.1198	13.6107
ENSG00000068383	INPP5A	NA	67.4691	37.2062	38.0142	33.5005	25.6984	27.2214
ENSG00000068400	GRIPAP1	4.98e-09	6.13355	1.90801	6.65248	4.78579	1.90358	16.5273
ENSG00000068885	IFT80	5.35e-31	121.444	98.2626	106.44	77.5298	104.697	54.4429
ENSG00000069493	CLEC2D	NA	9.81368	2.86202	10.4539	2.87147	1.90358	8.74975
ENSG00000069812	HES2	NA	3.68013	5.72403	8.55319	2.87147	16.1804	6.80536
ENSG00000069943	PIGB	1.33e-07	40.4814	49.6083	45.617	86.1442	31.4091	98.1916
ENSG00000069966	GNB5	2.86e-08	11.0404	17.1721	7.60283	17.2288	1.90358	2.91658
ENSG00000070019	GUCY2C	5.02e-84	53.9753	32.4362	47.5177	28.7147	50.4449	33.0546
ENSG00000070540	WIPI1	1.5e-18	4.90684	2.86202	4.75177	4.78579	30.4573	32.0824
ENSG00000070961	ATP2B1	2.32e-36	1.22671	2.86202	3.80142	2.87147	11.4215	2.91658
ENSG00000071082	RPL31	3.01e-05	133.711	98.2626	119.745	113.902	106.601	83.6087
ENSG00000071462	WBSCR22	5.12e-07	646.476	467.463	501.787	403.921	582.496	356.795
ENSG00000071539	TRIP13	0.000102008	90.7766	50.5623	52.2695	56.4723	26.6501	29.1658
ENSG00000071553	ATP6AP1	NA	13.4938	10.4941	9.50354	8.61442	0.951791	7.77755
ENSG00000071655	MBD3	4.72e-86	6.13355	2.86202	2.85106	2.87147	0.951791	3.88878
ENSG00000072121	ZFYVE26	0.000305217	2.45342	9.54006	4.75177	15.3145	2.85537	18.4717
ENSG00000072134	EPN2	3.75e-05	15.9472	1.90801	8.55319	26.8004	7.61433	71.9424
ENSG00000072195	SPEG	4.42e-09	6.13355	8.58605	3.80142	23.9289	0.951791	21.3883
ENSG00000072201	LNX1	NA	100.59	153.595	122.596	123.473	179.888	153.607
ENSG00000072310	SREBF1	6.87e-20	145.979	122.113	107.39	57.4295	75.1915	32.0824
ENSG00000072415	MPP5	0.0116778	39.2547	59.1483	44.6666	92.8443	44.7342	48.6097
ENSG00000072736	NFATC3	1.11e-10	85.8697	100.171	64.6241	56.4723	50.4449	50.5541
ENSG00000072756	TRNT1	0.000883226	39.2547	67.7344	26.6099	99.5444	51.3967	50.5541
ENSG00000072778	ACADVL	4.41e-08	50.2951	42.9303	58.922	42.1149	49.4931	44.7209
ENSG00000072832	CRMP1	4.38e-05	134.938	124.975	118.794	138.788	161.804	180.828
ENSG00000072849	DERL2	0.00482094	18.4007	21.9421	28.5106	15.3145	37.1198	7.77755
ENSG00000072858	SIDT1	NA	7.36026	11.4481	5.70212	4.78579	30.4573	8.74975
ENSG00000073169	SELO	3.06e-09	8.58697	33.3902	1.90071	36.372	3.80716	47.6375
ENSG00000073598	FNDC8	NA	68.6958	50.5623	28.5106	43.0721	15.2287	38.8878
ENSG00000073711	PPP2R3A	3.29e-06	19.6274	15.2641	20.9078	2.87147	46.6377	7.77755
ENSG00000073803	MAP3K13	1.2e-08	66.2424	106.849	79.8297	91.8872	65.6736	83.6087
ENSG00000074071	MRPS34	1.02e-88	26.9876	15.2641	31.3617	15.3145	64.7218	7.77755
ENSG00000074590	NUAK1	NA	20.8541	3.81602	3.80142	3.82863	2.85537	5.83316
ENSG00000074657	ZNF532	NA	4.90684	10.4941	5.70212	11.4859	27.6019	9.72194
ENSG00000075415	SLC25A3	1.79e-13	14.7205	12.4021	20.9078	14.3574	34.2645	14.5829
ENSG00000075624	ACTB	0.00031193	55.202	52.4703	42.7659	40.2006	53.3003	25.277
ENSG00000076053	RBM7	1.35e-06	74.8293	41.0222	57.0212	34.4577	82.8058	47.6375
ENSG00000076067	RBMS2	7.85e-45	89.5498	66.7804	79.8297	63.1724	61.8664	55.4151
ENSG00000076344	RGS11	5.7e-06	6.13355	2.86202	1.90071	2.87147	2.85537	23.3327
ENSG00000076351	SLC46A1	1e-33	331.212	432.165	225.234	490.065	194.165	618.315
ENSG00000076641	PAG1	0.00408942	8.58697	2.86202	8.55319	2.87147	1.90358	0.972194
ENSG00000077157	PPP1R12B	9.42e-17	1.22671	3.81602	4.75177	21.0575	1.90358	61.2482
ENSG00000077264	PAK3	NA	6.13355	8.58605	7.60283	6.70011	19.9876	4.86097
ENSG00000078061	ARAF	NA	2.45342	1.90801	1.90071	4.78579	13.3251	2.91658
ENSG00000078070	MCCC1	NA	3.68013	1.90801	2.85106	1.91432	15.2287	0.972194
ENSG00000078319	PMS2P1	6.06e-06	66.2424	29.5742	110.241	58.3866	102.793	118.608
ENSG00000078401	EDN1	0.00341093	61.3355	21.9421	48.4681	27.7576	78.9986	11.6663
ENSG00000078487	ZCWPW1	2.01e-35	31.8945	34.3442	35.1631	31.5862	21.8912	27.2214
ENSG00000078687	TNRC6C	NA	1.22671	16.2181	2.85106	26.8004	30.4573	8.74975
ENSG00000078699	CBFA2T2	NA	17.1739	16.2181	31.3617	22.0146	39.0234	25.277
ENSG00000078747	ITCH	NA	7.36026	1.90801	0.950354	6.70011	1.90358	9.72194
ENSG00000078814	MYH7B	0.000592841	19.6274	47.7003	28.5106	44.9864	38.0716	11.6663
ENSG00000078900	TP73	0.0130348	36.8013	20.9881	30.4113	25.8433	69.4807	33.0546
ENSG00000078967	UBE2D4	0.00532495	11.0404	32.4362	29.461	43.0721	50.4449	75.8311
ENSG00000079435	LIPE	0.0341854	11.0404	7.63205	15.2057	16.2717	16.1804	21.3883
ENSG00000079805	DNM2	1.32e-05	463.696	269.03	334.525	284.276	299.814	193.467
ENSG00000080200	CRYBG3	1.69e-07	354.519	184.123	240.44	226.846	220.815	159.44
ENSG00000081059	TCF7	0.0005232	14.7205	51.5163	25.6596	48.8151	33.3127	43.7487
ENSG00000081692	JMJD4	1.55e-22	31.8945	52.4703	16.156	44.9864	8.56612	35.9712
ENSG00000082146	STRADB	NA	74.8293	71.5504	78.8794	75.6155	39.0234	102.08
ENSG00000082898	XPO1	0.000675451	55.202	44.8383	66.5248	69.8725	112.311	73.8867
ENSG00000083097	DOPEY1	1e-11	280.917	400.682	249.943	595.352	177.033	549.29
ENSG00000083290	ULK2	3.43e-86	8.58697	1.90801	8.55319	3.82863	13.3251	13.6107
ENSG00000083312	TNPO1	1.01e-17	6.13355	3.81602	7.60283	3.82863	28.5537	0.972194
ENSG00000083520	DIS3	0.00124011	134.938	166.951	215.73	188.56	271.26	185.689
ENSG00000083807	SLC27A5	6.91e-06	255.156	153.595	227.135	128.259	253.176	177.912
ENSG00000083857	FAT1	NA	6.13355	2.86202	6.65248	0.957158	11.4215	4.86097
ENSG00000084072	PPIE	7.13e-06	2.45342	8.58605	10.4539	18.186	7.61433	34.999
ENSG00000084093	REST	NA	41.7081	26.7122	28.5106	49.7722	3.80716	40.8322
ENSG00000084112	SSH1	7.15e-15	20.8541	18.1261	27.5603	19.1432	38.0716	21.3883
ENSG00000084234	APLP2	2.93e-05	23.3075	22.8961	16.156	32.5434	25.6984	26.2492
ENSG00000084754	HADHA	7.21e-22	11.0404	17.1721	13.305	19.1432	15.2287	20.4161
ENSG00000085185	BCORL1	2.7e-07	6.13355	6.67804	2.85106	11.4859	17.1322	11.6663
ENSG00000085788	DDHD2	2.75e-05	24.5342	23.8501	28.5106	30.6291	14.2769	49.5819
ENSG00000085999	RAD54L	1.22e-07	39.2547	30.5282	42.7659	19.1432	26.6501	2.91658
ENSG00000086189	DIMT1	9.28e-19	175.42	203.203	123.546	185.689	98.9862	165.273
ENSG00000086232	EIF2AK1	1.25e-09	1277.01	624.874	862.922	673.839	849.949	493.875
ENSG00000086598	TMED2	1.58e-07	12.2671	11.4481	16.156	8.61442	36.168	12.6385
ENSG00000087191	PSMC5	NA	20.8541	18.1261	7.60283	8.61442	12.3733	1.94439
ENSG00000087253	LPCAT2	5.25e-07	3.68013	2.86202	3.80142	7.65726	6.66254	4.86097
ENSG00000087266	SH3BP2	4.4e-05	1.22671	4.77003	4.75177	4.78579	8.56612	7.77755
ENSG00000087302	C14orf166	2.93e-11	30.6678	43.8843	12.3546	61.2581	19.9876	136.107
ENSG00000088053	GP6	1.01e-14	19.6274	25.7582	21.8581	17.2288	27.6019	10.6941
ENSG00000088386	SLC15A1	NA	1.22671	12.4021	3.80142	20.1003	5.71074	6.80536
ENSG00000088888	MAVS	0	52.7485	36.2522	62.7234	37.3292	83.7576	41.8043
ENSG00000088986	DYNLL1	2.49e-25	46.615	18.1261	26.6099	22.0146	9.51791	37.9156
ENSG00000089006	SNX5	9.29e-14	22.0808	10.4941	18.0567	6.70011	19.9876	10.6941
ENSG00000089157	RPLP0	NA	24.5342	21.9421	23.7589	17.2288	10.4697	27.2214
ENSG00000089159	PXN	2.65e-08	69.9225	26.7122	56.0709	44.9864	124.685	43.7487
ENSG00000089248	ERP29	0.00122377	41.7081	22.8961	31.3617	31.5862	34.2645	56.3873
ENSG00000089486	CDIP1	4.21e-07	39.2547	44.8383	20.9078	40.2006	26.6501	57.3594
ENSG00000089693	MLF2	NA	18.4007	11.4481	32.312	13.4002	45.686	4.86097
ENSG00000089737	DDX24	0.000632713	363.106	148.825	202.425	156.017	207.49	134.163
ENSG00000090006	LTBP4	0.0168747	1.22671	4.77003	1.90071	5.74295	3.80716	3.88878
ENSG00000090061	CCNK	8.19e-06	212.221	332.948	113.092	411.578	153.238	427.765
ENSG00000090266	NDUFB2	2.87e-05	72.3759	60.1024	114.993	91.8872	141.817	112.775
ENSG00000090273	NUDC	3.54e-15	39.2547	33.3902	59.8723	32.5434	64.7218	21.3883
ENSG00000090382	LYZ	0.000226511	15.9472	21.9421	19.0071	18.186	6.66254	30.138
ENSG00000090863	GLG1	NA	3.68013	17.1721	21.8581	14.3574	42.8306	5.83316
ENSG00000090905	TNRC6A	0.00146961	6.13355	5.72403	7.60283	1.91432	18.084	3.88878
ENSG00000090924	PLEKHG2	2.13e-08	76.056	39.1142	75.078	28.7147	94.2273	33.0546
ENSG00000090932	DLL3	NA	3.68013	10.4941	7.60283	15.3145	21.8912	16.5273
ENSG00000091140	DLD	2.15e-06	261.289	216.559	241.39	207.703	225.574	134.163
ENSG00000091262	ABCC6	0.000102606	68.6958	80.1365	62.7234	67.0011	43.7824	75.8311
ENSG00000091536	MYO15A	0.000136151	1.22671	18.1261	5.70212	22.0146	4.75895	19.4439
ENSG00000091844	RGS17	1.28e-06	9.81368	19.0801	35.1631	22.9718	48.5413	44.7209
ENSG00000092200	RPGRIP1	9.73e-12	3.68013	2.86202	2.85106	2.87147	2.85537	5.83316
ENSG00000092203	TOX4	2.85e-17	390.094	228.007	346.879	254.604	547.28	180.828
ENSG00000092421	SEMA6A	1.77e-05	41.7081	41.0222	42.7659	39.2435	72.3361	25.277
ENSG00000092531	SNAP23	1.17e-05	73.6026	50.5623	55.1205	52.6437	36.168	56.3873
ENSG00000092841	MYL6	1.04e-08	680.824	504.669	575.915	445.078	449.245	504.569
ENSG00000092853	CLSPN	0.0103018	9.81368	3.81602	8.55319	7.65726	6.66254	2.91658
ENSG00000092871	RFFL	0.00021044	268.65	134.515	265.149	140.702	281.73	195.411
ENSG00000092931	MFSD11	0.000532472	5166.9	3324.71	3968.68	3272.52	4231.66	3005.05
ENSG00000094631	HDAC6	3.36e-06	7.36026	2.86202	6.65248	11.4859	28.5537	11.6663
ENSG00000095464	PDE6C	7.05e-30	1.22671	2.86202	2.85106	5.74295	10.4697	17.4995
ENSG00000095539	SEMA4G	2.21e-19	202.407	173.629	229.035	228.761	275.068	303.325
ENSG00000095713	CRTAC1	0.000508402	7.36026	22.8961	1.90071	22.9718	16.1804	32.0824
ENSG00000095787	WAC	5.09e-05	31.8945	27.6662	25.6596	13.4002	10.4697	20.4161
ENSG00000096093	EFHC1	1.17e-06	212.221	185.077	142.553	164.631	137.058	107.914
ENSG00000096401	CDC5L	4.04e-05	4.90684	1.90801	3.80142	5.74295	17.1322	14.5829
ENSG00000096746	HNRNPH3	NA	29.441	11.4481	16.156	17.2288	90.4201	19.4439
ENSG00000097096	SYDE2	0.00938703	8.58697	16.2181	4.75177	19.1432	4.75895	5.83316
ENSG00000099139	PCSK5	0.000721457	2.45342	1.90801	0.950354	5.74295	13.3251	2.91658
ENSG00000099203	TMED1	NA	253.929	159.319	191.021	208.66	183.696	283.881
ENSG00000099219	ERMP1	0.00304877	28.2143	39.1142	24.7092	54.558	39.9752	20.4161
ENSG00000099250	NRP1	NA	2.45342	10.4941	3.80142	4.78579	25.6984	4.86097
ENSG00000099622	CIRBP	NA	231.848	131.653	169.163	175.16	98.0344	259.576
ENSG00000099624	ATP5D	NA	3.68013	3.81602	4.75177	4.78579	6.66254	0.972194
ENSG00000099715	PCDH11Y	1.22e-05	2.45342	7.63205	2.85106	4.78579	11.4215	1.94439
ENSG00000099817	POLR2E	0.000152752	15.9472	16.2181	10.4539	18.186	12.3733	23.3327
ENSG00000099822	HCN2	1.41e-19	2.45342	6.67804	3.80142	3.82863	7.61433	3.88878
ENSG00000099974	DDTL	NA	442.842	264.26	337.376	250.775	268.405	387.905
ENSG00000099995	SF3A1	4.91e-10	4.90684	8.58605	3.80142	7.65726	3.80716	0.972194
ENSG00000099999	RNF215	2.36e-05	34.3479	88.7225	27.5603	147.402	43.7824	70.9702
ENSG00000100003	SEC14L2	2.07e-07	8.58697	7.63205	12.3546	14.3574	43.7824	7.77755
ENSG00000100012	SEC14L3	6.12e-56	2.45342	2.86202	3.80142	3.82863	14.2769	2.91658
ENSG00000100027	YPEL1	1.75e-08	105.497	67.7344	109.291	92.8443	160.853	76.8033
ENSG00000100028	SNRPD3	7.78e-11	101.817	27.6662	53.2198	14.3574	38.0716	21.3883
ENSG00000100029	PES1	0.000194608	9.81368	5.72403	8.55319	15.3145	13.3251	43.7487
ENSG00000100036	SLC35E4	1.92e-30	191.367	112.573	151.106	149.317	91.3719	188.606
ENSG00000100104	SRRD	0.000239857	251.476	306.236	240.44	401.049	162.756	308.186
ENSG00000100124	ANKRD54	NA	8.58697	11.4481	7.60283	30.6291	2.85537	17.4995
ENSG00000100154	TTC28	6.48e-11	26.9876	21.9421	44.6666	12.4431	90.4201	19.4439
ENSG00000100156	SLC16A8	NA	3.68013	8.58605	3.80142	16.2717	0.951791	1.94439
ENSG00000100196	KDELR3	1.61e-14	23.3075	13.3561	20.9078	12.4431	31.4091	15.5551
ENSG00000100211	CBY1	6.09e-11	7.36026	14.3101	3.80142	15.3145	15.2287	27.2214
ENSG00000100218	RSPH14	5.92e-05	6.13355	12.4021	10.4539	22.9718	11.4215	19.4439
ENSG00000100239	PPP6R2	NA	67.4691	113.527	53.2198	86.1442	95.1791	193.467
ENSG00000100242	SUN2	NA	133.711	282.386	116.894	185.689	118.022	143.885
ENSG00000100243	CYB5R3	0.00659725	6.13355	9.54006	10.4539	9.57158	18.084	2.91658
ENSG00000100285	NEFH	NA	8.58697	16.2181	3.80142	7.65726	26.6501	5.83316
ENSG00000100319	ZMAT5	2.13e-16	17.1739	20.9881	4.75177	31.5862	1.90358	30.138
ENSG00000100335	MIEF1	0.0015011	2.45342	2.86202	1.90071	5.74295	10.4697	5.83316
ENSG00000100364	KIAA0930	1.02e-10	11.0404	1.90801	6.65248	1.91432	13.3251	2.91658
ENSG00000100393	EP300	7.79e-27	2.45342	28.6202	5.70212	20.1003	4.75895	8.74975
ENSG00000100399	CHADL	4.81e-05	58.8821	45.7923	76.0283	43.0721	39.0234	17.4995
ENSG00000100413	POLR3H	NA	1448.74	847.157	955.106	890.157	750.011	1154.97
ENSG00000100426	ZBED4	NA	2.45342	7.63205	5.70212	3.82863	17.1322	5.83316
ENSG00000100441	KHNYN	2.7e-07	794.908	478.911	687.106	502.508	785.227	466.653
ENSG00000100461	RBM23	0.000184242	14.7205	13.3561	25.6596	14.3574	30.4573	26.2492
ENSG00000100473	COCH	0.000205124	24.5342	27.6662	22.8085	26.8004	10.4697	5.83316
ENSG00000100490	CDKL1	0.00103981	23.3075	17.1721	26.6099	29.6719	35.2163	63.1926
ENSG00000100557	C14orf105	7.61e-05	2.45342	5.72403	5.70212	6.70011	9.51791	1.94439
ENSG00000100567	PSMA3	NA	69.9225	50.5623	45.617	26.8004	80.9022	30.138
ENSG00000100568	VTI1B	7.21e-07	31.8945	81.0905	14.2553	223.018	26.6501	288.742
ENSG00000100599	RIN3	6.7e-10	34.3479	30.5282	13.305	22.0146	0.951791	3.88878
ENSG00000100605	ITPK1	1.05e-09	1.22671	5.72403	2.85106	4.78579	0.951791	2.91658
ENSG00000100632	ERH	4.86e-07	8.58697	0.954006	9.50354	1.91432	4.75895	15.5551
ENSG00000100644	HIF1A	8.69e-24	8.58697	36.2522	12.3546	35.4148	34.2645	40.8322
ENSG00000100652	SLC10A1	9.24e-15	8.58697	1.90801	7.60283	2.87147	6.66254	1.94439
ENSG00000100722	ZC3H14	3.83e-13	19.6274	40.0682	28.5106	41.1578	16.1804	108.886
ENSG00000100852	ARHGAP5	7.85e-05	45.3883	47.7003	47.5177	46.9007	38.0716	25.277
ENSG00000100865	CINP	0.0049694	172.966	95.4006	150.156	128.259	217.008	113.747
ENSG00000100890	KIAA0391	8.17e-07	68.6958	44.8383	49.4184	44.0293	90.4201	30.138
ENSG00000100911	PSME2	6.3e-07	15.9472	16.2181	8.55319	11.4859	0.951791	9.72194
ENSG00000100934	SEC23A	9.25e-40	4.90684	13.3561	6.65248	10.5287	23.7948	7.77755
ENSG00000100985	MMP9	2.33e-16	3.68013	6.67804	3.80142	10.5287	4.75895	22.3605
ENSG00000100994	PYGB	4.99e-07	9.81368	14.3101	10.4539	10.5287	11.4215	10.6941
ENSG00000101000	PROCR	0.000499038	11.0404	32.4362	10.4539	35.4148	4.75895	19.4439
ENSG00000101019	UQCC1	2.59246234380261e-316	18.4007	5.72403	19.0071	12.4431	16.1804	49.5819
ENSG00000101082	SLA2	1.26e-06	261.289	254.72	190.071	367.549	138.961	342.212
ENSG00000101098	RIMS4	5.69e-11	11.0404	3.81602	15.2057	1.91432	12.3733	3.88878
ENSG00000101160	CTSZ	3.75e-13	9.81368	1.90801	11.4042	1.91432	8.56612	1.94439
ENSG00000101182	PSMA7	0.015308	7.36026	16.2181	8.55319	21.0575	51.3967	14.5829
ENSG00000101290	CDS2	2.16e-08	4.90684	22.8961	7.60283	16.2717	30.4573	12.6385
ENSG00000101342	TLDC2	3.28e-16	62.5622	108.757	76.0283	139.745	50.4449	174.995
ENSG00000101473	ACOT8	3.09e-14	180.326	242.317	180.567	193.346	123.733	153.607
ENSG00000101558	VAPA	NA	18.4007	28.6202	19.9574	21.0575	30.4573	33.0546
ENSG00000101577	LPIN2	1.93e-06	12.2671	4.77003	12.3546	4.78579	2.85537	8.74975
ENSG00000101608	MYL12A	0.00213085	8.58697	13.3561	16.156	6.70011	12.3733	5.83316
ENSG00000101842	VSIG1	3.49e-10	6.13355	3.81602	11.4042	6.70011	21.8912	8.74975
ENSG00000101892	ATP1B4	6.94e-05	7.36026	5.72403	5.70212	4.78579	2.85537	2.91658
ENSG00000101940	WDR13	8.24e-07	9.81368	8.58605	9.50354	6.70011	7.61433	8.74975
ENSG00000102054	RBBP7	NA	14.7205	9.54006	12.3546	12.4431	24.7466	9.72194
ENSG00000102103	PQBP1	0.00255557	4.90684	11.4481	9.50354	18.186	13.3251	25.277
ENSG00000102125	TAZ	5.13e-11	12.2671	10.4941	23.7589	5.74295	21.8912	2.91658
ENSG00000102158	MAGT1	1.64e-18	6.13355	4.77003	9.50354	6.70011	12.3733	10.6941
ENSG00000102710	SUPT20H	7.91e-09	12.2671	6.67804	18.0567	9.57158	12.3733	10.6941
ENSG00000102786	INTS6	0.00128863	13.4938	22.8961	25.6596	32.5434	53.3003	8.74975
ENSG00000102805	CLN5	0.00366538	193.82	137.377	168.213	172.288	276.971	137.079
ENSG00000102871	TRADD	0.000643993	4.90684	2.86202	8.55319	3.82863	11.4215	7.77755
ENSG00000102910	LONP2	1.87e-06	283.37	278.57	227.135	171.331	308.38	162.356
ENSG00000102934	PLLP	NA	1944.34	1286	1464.5	1457.75	1243.99	1345.52
ENSG00000102967	DHODH	1.16e-06	20.8541	30.5282	21.8581	39.2435	27.6019	39.86
ENSG00000103023	PRSS54	0.00216044	31.8945	20.9881	20.9078	19.1432	15.2287	66.1092
ENSG00000103034	NDRG4	5.52e-13	105.497	35.2982	133.05	25.8433	125.636	36.9434
ENSG00000103037	SETD6	7.47e-05	520.125	458.877	445.716	414.449	455.908	400.544
ENSG00000103051	COG4	NA	3.68013	14.3101	1.90071	8.61442	12.3733	1.94439
ENSG00000103064	SLC7A6	3.81e-05	374.147	420.716	309.815	314.905	310.284	306.241
ENSG00000103121	CMC2	2.14e-07	74.8293	26.7122	32.312	9.57158	33.3127	4.86097
ENSG00000103145	HCFC1R1	3.61e-10	143.525	55.3323	118.794	66.0439	112.311	39.86
ENSG00000103152	MPG	0.00015525	41.7081	35.2982	32.312	19.1432	58.0592	12.6385
ENSG00000103175	WFDC1	8e-05	19.6274	10.4941	25.6596	7.65726	16.1804	7.77755
ENSG00000103196	CRISPLD2	0.0115423	4.90684	6.67804	6.65248	11.4859	0.951791	17.4995
ENSG00000103197	TSC2	0	50.2951	82.9985	47.5177	74.6583	45.686	56.3873
ENSG00000103253	HAGHL	8.44e-17	180.326	135.469	153.957	118.688	228.43	93.3306
ENSG00000103335	PIEZO1	5.91e-11	23.3075	28.6202	16.156	37.3292	2.85537	30.138
ENSG00000103494	RPGRIP1L	NA	4.90684	11.4481	4.75177	6.70011	0.951791	5.83316
ENSG00000103495	MAZ	2.02e-14	23.3075	12.4021	8.55319	17.2288	1.90358	27.2214
ENSG00000103496	STX4	NA	14.7205	19.0801	13.305	10.5287	1.90358	9.72194
ENSG00000103534	TMC5	3.66e-14	4.90684	3.81602	6.65248	6.70011	3.80716	6.80536
ENSG00000103540	CCP110	2.97e-05	28.2143	17.1721	25.6596	13.4002	19.0358	2.91658
ENSG00000103544	C16orf62	1.47e-16	218.354	118.297	182.468	118.688	172.274	146.801
ENSG00000103740	ACSBG1	0.000172862	1479.41	1246.89	1077.7	1739.16	854.708	2267.16
ENSG00000103811	CTSH	1.13e-07	31.8945	32.4362	33.2624	30.6291	104.697	25.277
ENSG00000103978	TMEM87A	0.000116497	14.7205	3.81602	26.6099	4.78579	30.4573	34.0268
ENSG00000104129	DNAJC17	4.31e-08	125.124	94.4466	76.9787	175.16	68.5289	304.297
ENSG00000104131	EIF3J	2.35e-05	51.5218	44.8383	41.8156	21.0575	37.1198	14.5829
ENSG00000104133	SPG11	5.59e-07	110.404	131.653	102.638	96.673	108.504	75.8311
ENSG00000104341	LAPTM4B	6.56e-06	3.68013	1.90801	2.85106	6.70011	3.80716	12.6385
ENSG00000104365	IKBKB	1.68e-07	6.13355	9.54006	5.70212	8.61442	14.2769	0.972194
ENSG00000104375	STK3	2.24e-35	18.4007	7.63205	16.156	7.65726	18.084	13.6107
ENSG00000104517	UBR5	0.000140073	6.13355	14.3101	11.4042	10.5287	19.9876	29.1658
ENSG00000104529	EEF1D	7.55e-07	72.3759	49.6083	38.9645	33.5005	55.2039	13.6107
ENSG00000104679	R3HCC1	2.99e-06	76.056	76.3205	76.0283	36.372	77.0951	33.0546
ENSG00000104814	MAP4K1	9.85e-11	9.81368	25.7582	19.9574	66.0439	9.51791	98.1916
ENSG00000104823	ECH1	5.34e-10	4.90684	52.4703	14.2553	103.373	8.56612	230.41
ENSG00000104824	HNRNPL	1.48e-17	34.3479	42.9303	18.0567	164.631	5.71074	374.295
ENSG00000104853	CLPTM1	9.72e-07	11.0404	12.4021	7.60283	9.57158	10.4697	9.72194
ENSG00000104885	DOT1L	2.38e-07	15.9472	20.0341	21.8581	22.0146	41.8788	39.86
ENSG00000104886	PLEKHJ1	8.17e-08	341.025	183.169	206.227	153.145	221.767	139.024
ENSG00000104892	KLC3	3.91e-12	117.764	138.331	97.8865	125.388	78.0468	160.412
ENSG00000104904	OAZ1	5.42e-12	4.90684	5.72403	6.65248	6.70011	20.9394	19.4439
ENSG00000104946	TBC1D17	0.0127372	20.8541	24.8041	26.6099	32.5434	58.0592	37.9156
ENSG00000105085	MED26	1.17e-07	18.4007	38.1602	26.6099	29.6719	28.5537	30.138
ENSG00000105127	AKAP8	4.01e-18	11.0404	32.4362	20.9078	19.1432	28.5537	6.80536
ENSG00000105171	POP4	0.000197555	13.4938	13.3561	11.4042	6.70011	25.6984	15.5551
ENSG00000105193	RPS16	0.000358985	42.9349	41.9762	53.2198	37.3292	35.2163	7.77755
ENSG00000105202	FBL	NA	68.6958	108.757	64.6241	56.4723	96.1309	43.7487
ENSG00000105219	CNTD2	NA	9.81368	0.954006	4.75177	14.3574	2.85537	22.3605
ENSG00000105220	GPI	NA	3.68013	7.63205	8.55319	5.74295	19.0358	5.83316
ENSG00000105258	POLR2I	0.000491042	85.8697	54.3783	56.0709	24.8861	57.1074	32.0824
ENSG00000105270	CLIP3	1.82e-05	112.857	99.2166	101.688	145.488	110.408	148.746
ENSG00000105289	TJP3	0.00757916	2.45342	3.81602	4.75177	8.61442	19.9876	6.80536
ENSG00000105323	HNRNPUL1	3.09e-05	7.36026	30.5282	5.70212	18.186	0.951791	15.5551
ENSG00000105329	TGFB1	8.28e-12	732.346	407.36	471.376	334.048	430.209	230.41
ENSG00000105372	RPS19	8.35e-07	3.68013	7.63205	1.90071	5.74295	1.90358	2.91658
ENSG00000105392	CRX	5.37e-07	6.13355	18.1261	7.60283	13.4002	1.90358	12.6385
ENSG00000105583	WDR83OS	0.00264788	99.3635	92.5385	85.5319	125.388	39.0234	185.689
ENSG00000105609	LILRB5	2.81e-08	6.13355	15.2641	8.55319	11.4859	8.56612	1.94439
ENSG00000105617	LENG1	0.000505992	349.612	154.549	254.695	140.702	299.814	184.717
ENSG00000105619	TFPT	2.72e-08	82.1896	49.6083	57.9716	49.7722	40.927	26.2492
ENSG00000105642	KCNN1	2.54e-07	15.9472	21.9421	16.156	22.0146	26.6501	8.74975
ENSG00000105650	PDE4C	0.0153305	15.9472	9.54006	15.2057	7.65726	6.66254	6.80536
ENSG00000105655	ISYNA1	NA	127.578	76.3205	93.1347	84.2299	74.2397	67.0814
ENSG00000105679	GAPDHS	1.78e-12	112.857	77.2745	134	67.0011	165.612	78.7477
ENSG00000105700	KXD1	NA	3.68013	8.58605	4.75177	4.78579	14.2769	1.94439
ENSG00000105810	CDK6	0.00228251	13.4938	0.954006	5.70212	0.957158	5.71074	2.91658
ENSG00000105819	PMPCB	3.8e-10	395.001	395.912	425.759	268.004	591.062	198.328
ENSG00000105939	ZC3HAV1	NA	4.90684	3.81602	10.4539	7.65726	21.8912	9.72194
ENSG00000105982	RNF32	0.00542291	99.3635	104.941	90.2836	181.86	74.2397	171.106
ENSG00000106052	TAX1BP1	NA	88.3231	62.9644	63.6737	52.6437	16.1804	60.276
ENSG00000106069	CHN2	4.3e-10	60.1088	56.2863	90.2836	43.0721	98.9862	28.1936
ENSG00000106100	NOD1	0.000446452	29.441	39.1142	31.3617	47.8579	43.7824	27.2214
ENSG00000106133	NSUN5P2	0.00286912	223.261	136.423	181.518	154.102	197.972	111.802
ENSG00000106244	PDAP1	1.97e-21	529.939	342.488	357.333	300.548	327.416	220.688
ENSG00000106246	PTCD1	8.07e-07	1158.01	1100.92	780.241	1270.15	702.422	1696.48
ENSG00000106333	PCOLCE	NA	1.22671	13.3561	3.80142	14.3574	7.61433	5.83316
ENSG00000106399	RPA3	3.63e-07	30.6678	22.8961	26.6099	24.8861	62.8182	31.1102
ENSG00000106460	TMEM106B	5.93e-05	8.58697	20.0341	12.3546	23.9289	27.6019	32.0824
ENSG00000106635	BCL7B	NA	6.13355	2.86202	6.65248	3.82863	0.951791	1.94439
ENSG00000106785	TRIM14	0.00066287	260.063	234.685	246.142	297.676	195.117	351.934
ENSG00000106804	C5	3.78e-16	1.22671	3.81602	0.950354	2.87147	0.951791	0.972194
ENSG00000106853	PTGR1	1.46e-11	8.58697	11.4481	6.65248	20.1003	12.3733	28.1936
ENSG00000106976	DNM1	2.2e-10	14.7205	17.1721	14.2553	13.4002	37.1198	11.6663
ENSG00000106991	ENG	2.49e-08	7.36026	8.58605	19.0071	7.65726	12.3733	2.91658
ENSG00000107175	CREB3	NA	79.7362	110.665	97.8865	114.859	136.106	107.914
ENSG00000107201	DDX58	6.49e-25	4.90684	18.1261	5.70212	24.8861	5.71074	42.7765
ENSG00000107262	BAG1	2.18e-11	2.45342	19.0801	7.60283	4.78579	15.2287	0.972194
ENSG00000107371	EXOSC3	0.0301654	38.028	25.7582	25.6596	44.9864	20.9394	44.7209
ENSG00000107771	CCSER2	8.74e-05	3.68013	3.81602	6.65248	1.91432	21.8912	4.86097
ENSG00000107798	LIPA	3.65e-13	41.7081	19.0801	39.9149	11.4859	16.1804	7.77755
ENSG00000107938	EDRF1	0.000270629	2.45342	2.86202	2.85106	0.957158	0.951791	1.94439
ENSG00000107949	BCCIP	0.000505627	618.262	347.258	385.844	231.632	427.354	179.856
ENSG00000108349	CASC3	4.4e-07	19.6274	0.954006	16.156	6.70011	34.2645	9.72194
ENSG00000108474	PIGL	NA	201.18	144.055	121.645	131.131	95.1791	152.634
ENSG00000108515	ENO3	0.0116599	5349.68	3418.2	3541.97	3537.66	2866.79	3306.43
ENSG00000108528	SLC25A11	9.06e-05	23.3075	11.4481	15.2057	9.57158	3.80716	17.4995
ENSG00000108559	NUP88	0.000798123	203.634	116.389	144.454	150.274	127.54	248.882
ENSG00000108590	MED31	3.93e-13	52.7485	47.7003	27.5603	65.0867	19.0358	71.9424
ENSG00000108592	FTSJ3	0.000418379	1009.58	629.644	790.695	678.625	848.046	635.815
ENSG00000108639	SYNGR2	1.15e-05	34.3479	30.5282	15.2057	60.301	8.56612	58.3316
ENSG00000108654	DDX5	1.54e-223	15.9472	14.3101	18.0567	16.2717	23.7948	17.4995
ENSG00000108666	C17orf75	0.0117925	9.81368	17.1721	12.3546	10.5287	26.6501	22.3605
ENSG00000108821	COL1A1	NA	7.36026	2.86202	2.85106	2.87147	11.4215	1.94439
ENSG00000108829	LRRC59	5.86e-08	103.044	71.5504	142.553	84.2299	156.094	120.552
ENSG00000108840	HDAC5	8e-06	29.441	19.0801	31.3617	21.0575	30.4573	26.2492
ENSG00000108848	LUC7L3	NA	6.13355	26.7122	19.0071	30.6291	28.5537	24.3049
ENSG00000108854	SMURF2	4.14e-14	9.81368	4.77003	5.70212	2.87147	6.66254	1.94439
ENSG00000108861	DUSP3	5e-10	2.45342	3.81602	3.80142	6.70011	1.90358	14.5829
ENSG00000108963	DPH1	1.41e-06	15.9472	48.6543	11.4042	35.4148	20.9394	42.7765
ENSG00000109686	SH3D19	0.00545151	2507.4	1715.3	1765.76	1955.47	1543.8	1564.26
ENSG00000109861	CTSC	1.86e-05	19.6274	20.0341	31.3617	27.7576	45.686	22.3605
ENSG00000109917	ZPR1	NA	9.81368	31.4822	19.9574	23.9289	78.9986	17.4995
ENSG00000109971	HSPA8	6.91e-42	30.6678	19.0801	39.9149	23.9289	84.7094	38.8878
ENSG00000110011	DNAJC4	2.6e-06	19.6274	55.3323	26.6099	42.1149	16.1804	43.7487
ENSG00000110013	SIAE	1.87e-09	429.349	394.004	381.092	439.335	423.547	528.874
ENSG00000110060	PUS3	5.53e-06	25.7609	15.2641	51.3191	9.57158	74.2397	22.3605
ENSG00000110092	CCND1	0.00025431	13.4938	32.4362	19.9574	44.0293	13.3251	57.3594
ENSG00000110318	KIAA1377	8.86e-48	8.58697	7.63205	10.4539	8.61442	13.3251	8.74975
ENSG00000110367	DDX6	NA	6.13355	13.3561	6.65248	21.0575	0.951791	6.80536
ENSG00000110375	UPK2	NA	79.7362	28.6202	46.5674	7.65726	28.5537	11.6663
ENSG00000110536	PTPMT1	NA	431.802	119.251	325.021	124.431	317.898	244.021
ENSG00000110583	NAA40	0.00136311	4.90684	1.90801	6.65248	0.957158	8.56612	3.88878
ENSG00000110871	COQ5	2.35e-37	90.7766	59.1483	57.0212	71.7868	21.8912	98.1916
ENSG00000110921	MVK	1.3e-11	51.5218	27.6662	41.8156	37.3292	59.011	23.3327
ENSG00000110987	BCL7A	1.15e-08	22.0808	70.5964	39.9149	83.2727	26.6501	94.3028
ENSG00000111077	TENC1	NA	9.81368	36.2522	15.2057	48.8151	1.90358	18.4717
ENSG00000111203	ITFG2	2.14e-16	987.502	578.127	773.588	484.322	733.831	392.766
ENSG00000111261	MANSC1	3.44e-05	9.81368	18.1261	16.156	16.2717	18.084	2.91658
ENSG00000111300	NAA25	NA	3.68013	3.81602	5.70212	4.78579	7.61433	22.3605
ENSG00000111339	ART4	0.000984667	9.81368	0.954006	10.4539	2.87147	3.80716	6.80536
ENSG00000111445	RFC5	0.00142333	371.693	236.593	221.433	230.675	219.864	138.052
ENSG00000111639	MRPL51	6.37e-05	31.8945	5.72403	44.6666	9.57158	36.168	62.2204
ENSG00000111640	GAPDH	1.16e-07	34.3479	35.2982	27.5603	53.6008	39.0234	35.9712
ENSG00000111664	GNB3	NA	80.9629	124.975	109.291	116.773	173.226	116.663
ENSG00000111665	CDCA3	3.85e-12	9.81368	11.4481	10.4539	12.4431	15.2287	14.5829
ENSG00000111728	ST8SIA1	9.86e-13	12.2671	8.58605	10.4539	12.4431	8.56612	8.74975
ENSG00000111752	PHC1	4.92e-05	2669.32	2286.75	1830.38	2167.96	1639.94	1927.86
ENSG00000111786	SRSF9	NA	279.69	299.558	236.638	320.648	247.466	275.131
ENSG00000111834	RSPH4A	3.28e-24	4.90684	22.8961	8.55319	18.186	34.2645	26.2492
ENSG00000111912	NCOA7	0.000219544	2.45342	2.86202	3.80142	2.87147	4.75895	1.94439
ENSG00000111913	FAM65B	NA	3.68013	12.4021	3.80142	5.74295	6.66254	3.88878
ENSG00000112031	MTRF1L	4.36e-09	79.7362	63.9184	95.0354	79.4441	133.251	44.7209
ENSG00000112096	SOD2	7.86e-10	623.169	564.771	624.383	494.851	600.58	496.791
ENSG00000112137	PHACTR1	2.39e-10	11.0404	59.1483	16.156	72.744	65.6736	40.8322
ENSG00000112237	CCNC	1.03e-93	50.2951	19.0801	59.8723	14.3574	73.2879	2.91658
ENSG00000112276	BVES	0.0144077	4.90684	5.72403	9.50354	6.70011	12.3733	3.88878
ENSG00000112293	GPLD1	4.05e-05	76.056	82.9985	72.2269	83.2727	36.168	87.4975
ENSG00000112294	ALDH5A1	5.77e-06	13.4938	33.3902	19.0071	26.8004	11.4215	9.72194
ENSG00000112306	RPS12	4.05e-37	8.58697	12.4021	11.4042	3.82863	16.1804	0.972194
ENSG00000112473	SLC39A7	7.95e-15	31.8945	16.2181	26.6099	17.2288	25.6984	12.6385
ENSG00000112695	COX7A2	3.43e-10	2.45342	5.72403	2.85106	5.74295	1.90358	8.74975
ENSG00000112701	SENP6	3.98e-34	3.68013	3.81602	2.85106	2.87147	0.951791	0.972194
ENSG00000112706	IMPG1	5.14e-05	6.13355	7.63205	3.80142	6.70011	1.90358	9.72194
ENSG00000113083	LOX	6.91e-07	9.81368	59.1483	22.8085	72.744	11.4215	54.4429
ENSG00000113108	APBB3	4.95e-26	53.9753	38.1602	47.5177	15.3145	39.9752	8.74975
ENSG00000113141	IK	0.00402375	208.541	128.791	134.95	255.561	117.07	398.6
ENSG00000113231	PDE8B	2.94e-07	116.537	102.079	79.8297	115.816	89.4683	177.912
ENSG00000113269	RNF130	NA	2.45342	10.4941	4.75177	4.78579	10.4697	4.86097
ENSG00000113318	MSH3	5.86e-06	14.7205	29.5742	19.9574	48.8151	30.4573	38.8878
ENSG00000113319	RASGRF2	2.38e-23	58.8821	89.6765	50.3688	98.5873	53.3003	93.3306
ENSG00000113456	RAD1	1.71e-10	276.01	162.181	231.886	84.2299	292.2	76.8033
ENSG00000113597	TRAPPC13	2.07e-06	7.36026	28.6202	7.60283	100.502	2.85537	43.7487
ENSG00000113812	ACTR8	1.03e-11	8.58697	12.4021	7.60283	15.3145	1.90358	7.77755
ENSG00000113851	CRBN	2.78e-73	79.7362	69.6424	93.1347	60.301	111.36	54.4429
ENSG00000113971	NPHP3	0.00841097	11.0404	18.1261	17.1064	16.2717	13.3251	6.80536
ENSG00000114021	NIT2	3.48e-13	35.5746	20.9881	39.9149	34.4577	85.6612	34.999
ENSG00000114026	OGG1	4.57e-08	117.764	169.813	135.901	171.331	60.9146	187.633
ENSG00000114054	PCCB	1.61e-09	478.417	333.902	346.879	175.16	468.281	120.552
ENSG00000114098	ARMC8	3.07e-08	4.90684	8.58605	4.75177	5.74295	2.85537	1.94439
ENSG00000114125	RNF7	0.00407448	7.36026	15.2641	11.4042	6.70011	18.084	23.3327
ENSG00000114391	RPL24	1.06e-21	14.7205	0.954006	17.1064	2.87147	31.4091	6.80536
ENSG00000114867	EIF4G1	0.00818246	18.4007	29.5742	19.0071	11.4859	23.7948	10.6941
ENSG00000114902	SPCS1	0.00700493	130.031	100.171	107.39	130.173	83.7576	222.632
ENSG00000114956	DGUOK	0.00156015	7.36026	24.8041	4.75177	18.186	14.2769	27.2214
ENSG00000115053	NCL	1.25e-13	19.6274	17.1721	17.1064	10.5287	18.084	7.77755
ENSG00000115211	EIF2B4	NA	13.4938	14.3101	27.5603	15.3145	38.0716	22.3605
ENSG00000115216	NRBP1	3.32e-05	6.13355	11.4481	7.60283	33.5005	10.4697	34.0268
ENSG00000115234	SNX17	1.92e-26	83.4163	54.3783	74.1276	71.7868	111.36	124.441
ENSG00000115241	PPM1G	6.43e-05	13.4938	18.1261	5.70212	7.65726	5.71074	1.94439
ENSG00000115266	APC2	NA	263.743	191.755	198.624	223.018	204.635	306.241
ENSG00000115268	RPS15	0.000467736	17.1739	40.0682	9.50354	57.4295	13.3251	55.4151
ENSG00000115286	NDUFS7	0.000175281	7.36026	20.9881	9.50354	43.0721	16.1804	33.0546
ENSG00000115317	HTRA2	0.000148038	500.498	393.05	493.234	283.319	417.836	304.297
ENSG00000115355	CCDC88A	3.21e-20	17.1739	2.86202	14.2553	4.78579	16.1804	5.83316
ENSG00000115392	FANCL	7.99e-44	430.575	284.294	362.085	260.347	398.8	172.078
ENSG00000115414	FN1	0.0190935	39.2547	57.2403	74.1276	32.5434	105.649	19.4439
ENSG00000115415	STAT1	3.02e-06	63.7889	73.4584	56.0709	128.259	7.61433	205.133
ENSG00000115419	GLS	0.0169609	12.2671	33.3902	30.4113	35.4148	40.927	38.8878
ENSG00000115425	PECR	NA	3.68013	10.4941	3.80142	12.4431	23.7948	7.77755
ENSG00000115459	ELMOD3	0.00892228	96.9101	56.2863	62.7234	80.4013	68.5289	100.136
ENSG00000115464	USP34	5.9e-07	219.581	76.3205	255.645	105.287	337.886	80.6921
ENSG00000115486	GGCX	1.33e-07	1836.39	1834.55	2271.35	1846.36	2763.05	1443.71
ENSG00000115525	ST3GAL5	2.49e-10	13.4938	17.1721	14.2553	15.3145	7.61433	7.77755
ENSG00000115548	KDM3A	NA	13.4938	7.63205	23.7589	18.186	30.4573	7.77755
ENSG00000115556	PLCD4	4.43e-19	290.73	267.122	300.312	251.733	324.561	243.049
ENSG00000115648	MLPH	0.000533913	12.2671	11.4481	11.4042	7.65726	9.51791	6.80536
ENSG00000115661	STK16	1.75e-13	9.81368	15.2641	3.80142	12.4431	2.85537	47.6375
ENSG00000115694	STK25	7.33e-27	65.0156	160.273	68.4255	204.832	36.168	319.852
ENSG00000115756	HPCAL1	NA	9.81368	11.4481	8.55319	6.70011	1.90358	5.83316
ENSG00000115825	PRKD3	1.61e-05	14.7205	62.0104	28.5106	48.8151	29.5055	47.6375
ENSG00000115902	SLC1A4	1.69e-07	9.81368	110.665	19.0071	63.1724	7.61433	81.6643
ENSG00000115970	THADA	0.00139738	11.0404	4.77003	21.8581	10.5287	27.6019	3.88878
ENSG00000115977	AAK1	0.00815244	30.6678	33.3902	31.3617	14.3574	22.843	15.5551
ENSG00000116161	CACYBP	0.0181723	12.2671	5.72403	28.5106	13.4002	17.1322	36.9434
ENSG00000116198	CEP104	8.73e-15	4.90684	12.4021	9.50354	11.4859	12.3733	3.88878
ENSG00000116205	TCEANC2	8.78e-05	2.45342	17.1721	8.55319	16.2717	15.2287	8.74975
ENSG00000116251	RPL22	7.94e-28	49.0684	41.0222	57.9716	26.8004	43.7824	18.4717
ENSG00000116260	QSOX1	2.48e-05	1.22671	13.3561	7.60283	4.78579	13.3251	0.972194
ENSG00000116288	PARK7	4.94e-19	6.13355	4.77003	11.4042	2.87147	23.7948	4.86097
ENSG00000116350	SRSF4	0.000633031	23.3075	22.8961	27.5603	9.57158	13.3251	13.6107
ENSG00000116580	GON4L	1.54e-07	42.9349	33.3902	61.773	52.6437	75.1915	47.6375
ENSG00000116661	FBXO2	1.19e-05	14.7205	25.7582	7.60283	22.0146	16.1804	16.5273
ENSG00000116690	PRG4	NA	83.4163	135.469	64.6241	114.859	109.456	90.414
ENSG00000116747	TROVE2	1.05e-14	25.7609	35.2982	30.4113	42.1149	23.7948	32.0824
ENSG00000116750	UCHL5	5.78e-11	40.4814	37.2062	42.7659	36.372	54.2521	51.5263
ENSG00000116754	SRSF11	1.59e-05	14.7205	13.3561	16.156	17.2288	11.4215	11.6663
ENSG00000116833	NR5A2	NA	4.90684	4.77003	11.4042	5.74295	10.4697	0.972194
ENSG00000116977	LGALS8	7.17e-10	1086.87	786.101	963.659	944.715	1032.69	704.841
ENSG00000116985	BMP8B	0.00789782	7.36026	17.1721	10.4539	22.0146	20.9394	23.3327
ENSG00000117020	AKT3	NA	31.8945	54.3783	32.312	39.2435	105.649	39.86
ENSG00000117115	PADI2	5.94e-05	11.0404	6.67804	5.70212	3.82863	0.951791	10.6941
ENSG00000117242	PINK1-AS	3.67e-18	360.653	403.544	206.227	558.023	330.271	1146.22
ENSG00000117481	NSUN4	4.64e-14	4.90684	3.81602	13.305	3.82863	19.9876	2.91658
ENSG00000117593	DARS2	0.000290696	74.8293	35.2982	49.4184	32.5434	31.4091	5.83316
ENSG00000117620	SLC35A3	0.00362792	9.81368	32.4362	20.9078	19.1432	47.5895	13.6107
ENSG00000117640	MTFR1L	NA	38.028	116.389	54.1702	85.1871	64.7218	42.7765
ENSG00000117713	ARID1A	1.41e-05	33.1212	14.3101	27.5603	20.1003	42.8306	12.6385
ENSG00000117877	CD3EAP	NA	381.507	261.398	253.745	207.703	173.226	284.853
ENSG00000118007	STAG1	1.85e-05	13.4938	10.4941	16.156	25.8433	46.6377	23.3327
ENSG00000118094	TREH	2.39e-06	383.96	363.476	396.298	292.89	427.354	302.352
ENSG00000118257	NRP2	NA	8.58697	2.86202	10.4539	5.74295	0.951791	21.3883
ENSG00000118557	PMFBP1	NA	233.075	163.135	204.326	125.388	97.0827	177.912
ENSG00000118579	MED28	0.000365507	136.165	103.033	87.4326	120.602	98.9862	167.217
ENSG00000118894	FAM86A	0.00195915	533.619	404.498	382.993	376.163	274.116	363.601
ENSG00000118900	UBN1	1.45e-17	179.1	202.249	191.972	292.89	203.683	374.295
ENSG00000119013	NDUFB3	NA	3.68013	16.2181	5.70212	4.78579	14.2769	3.88878
ENSG00000119041	GTF3C3	3.66e-20	25.7609	50.5623	35.1631	63.1724	129.444	63.1926
ENSG00000119185	ITGB1BP1	1.31e-22	2118.53	1526.41	1728.69	1139.02	1926.42	818.587
ENSG00000119318	RAD23B	0	1.22671	4.77003	2.85106	3.82863	20.9394	2.91658
ENSG00000119321	FKBP15	1.2e-07	344.706	338.672	220.482	367.549	155.142	496.791
ENSG00000119397	CNTRL	7.95e-11	23.3075	2.86202	13.305	3.82863	33.3127	29.1658
ENSG00000119402	FBXW2	0.000178638	12.2671	11.4481	15.2057	8.61442	14.2769	10.6941
ENSG00000119537	KDSR	0.000263713	7.36026	8.58605	5.70212	9.57158	7.61433	7.77755
ENSG00000119616	FCF1	0.000414522	7.36026	12.4021	19.9574	22.0146	29.5055	34.0268
ENSG00000119655	NPC2	0.000362235	36.8013	55.3323	37.0638	72.744	24.7466	55.4151
ENSG00000119669	IRF2BPL	3.02e-05	33.1212	20.0341	18.0567	16.2717	1.90358	5.83316
ENSG00000119673	ACOT2	1.2e-06	74.8293	41.0222	43.7163	33.5005	34.2645	28.1936
ENSG00000119685	TTLL5	0.00510678	2.45342	3.81602	4.75177	1.91432	4.75895	15.5551
ENSG00000119699	TGFB3	0.000156441	2.45342	8.58605	5.70212	6.70011	15.2287	16.5273
ENSG00000119705	SLIRP	0.00231328	157.019	101.125	138.752	58.3866	110.408	69.0258
ENSG00000119720	NRDE2	0.000223634	1242.66	965.454	935.148	1005.97	827.106	756.367
ENSG00000119729	RHOQ	4.15e-05	223.261	328.178	284.156	474.75	261.742	529.846
ENSG00000119760	SUPT7L	1.05e-05	103.044	54.3783	70.3262	70.8297	47.5895	61.2482
ENSG00000119772	DNMT3A	NA	132.485	82.0445	75.078	95.7158	97.0827	163.329
ENSG00000119979	FAM45A	NA	17.1739	28.6202	21.8581	11.4859	29.5055	11.6663
ENSG00000120008	WDR11	NA	6.13355	3.81602	4.75177	2.87147	11.4215	20.4161
ENSG00000120049	KCNIP2	NA	8.58697	23.8501	7.60283	16.2717	17.1322	28.1936
ENSG00000120055	C10orf95	6.39e-14	23.3075	9.54006	20.9078	8.61442	33.3127	9.72194
ENSG00000120093	HOXB3	2.57e-06	170.513	179.353	177.716	113.902	197.021	113.747
ENSG00000120306	CYSTM1	7.84e-07	203.634	186.031	164.411	192.389	82.8058	124.441
ENSG00000120314	WDR55	0.00890272	391.321	466.509	328.823	510.165	430.209	550.262
ENSG00000120438	TCP1	4.55e-12	282.143	295.742	223.333	310.119	124.685	215.827
ENSG00000120526	NUDCD1	0.000257535	66.2424	53.4243	45.617	58.3866	44.7342	65.137
ENSG00000120688	WBP4	6.38e-09	19.6274	4.77003	15.2057	2.87147	34.2645	4.86097
ENSG00000120693	SMAD9	NA	4.90684	25.7582	14.2553	29.6719	18.084	12.6385
ENSG00000120705	ETF1	1.9e-10	3.68013	9.54006	5.70212	12.4431	19.0358	3.88878
ENSG00000120725	SIL1	0.0109494	56.4287	57.2403	47.5177	47.8579	9.51791	31.1102
ENSG00000120802	TMPO	5.26e-12	122.671	37.2062	67.4751	29.6719	81.854	17.4995
ENSG00000120833	SOCS2	7.22e-05	11.0404	20.0341	4.75177	13.4002	5.71074	19.4439
ENSG00000120885	CLU	3.55e-05	8.58697	6.67804	4.75177	7.65726	1.90358	2.91658
ENSG00000120913	PDLIM2	NA	2.45342	14.3101	10.4539	4.78579	28.5537	3.88878
ENSG00000121104	FAM117A	8.05e-12	41.7081	33.3902	40.8652	26.8004	56.1557	23.3327
ENSG00000121380	BCL2L14	4.34e-08	1.22671	8.58605	4.75177	5.74295	2.85537	11.6663
ENSG00000121406	ZNF549	3.72e-11	34.3479	70.5964	74.1276	61.2581	128.492	65.137
ENSG00000121410	A1BG	9.02e-05	22.0808	73.4584	47.5177	102.416	46.6377	86.5253
ENSG00000121454	LHX4	NA	171.739	214.651	220.482	217.275	248.417	129.302
ENSG00000121764	HCRTR1	3.32e-10	95.6834	50.5623	82.6808	47.8579	117.07	38.8878
ENSG00000121895	TMEM156	NA	1.22671	1.90801	5.70212	1.91432	11.4215	4.86097
ENSG00000121897	LIAS	NA	554.473	416.9	419.106	403.921	328.368	492.902
ENSG00000121905	HPCA	NA	327.532	165.997	181.518	216.318	157.997	277.075
ENSG00000121940	CLCC1	0.00417086	193.82	239.455	210.028	225.889	337.886	305.269
ENSG00000122034	GTF3A	0.0157637	44.1616	47.7003	65.5744	61.2581	32.3609	79.7199
ENSG00000122068	FYTTD1	4.98e-06	15.9472	11.4481	17.1064	15.3145	29.5055	34.999
ENSG00000122085	MTERF4	1e-09	8.58697	41.0222	16.156	51.6865	19.0358	51.5263
ENSG00000122203	KIAA1191	NA	3.68013	10.4941	5.70212	8.61442	4.75895	28.1936
ENSG00000122367	LDB3	5.21e-15	4.90684	16.2181	10.4539	4.78579	19.9876	1.94439
ENSG00000122432	SPATA1	NA	511.538	309.098	361.135	480.493	187.503	375.267
ENSG00000122483	CCDC18	4.6e-07	472.283	281.432	310.766	323.519	287.441	400.544
ENSG00000122565	CBX3	6.57e-08	13.4938	7.63205	12.3546	8.61442	17.1322	14.5829
ENSG00000122566	HNRNPA2B1	0.00330986	116.537	88.7225	86.4822	83.2727	129.444	78.7477
ENSG00000122778	KIAA1549	0.0111998	2.45342	5.72403	1.90071	1.91432	4.75895	0.972194
ENSG00000122783	C7orf49	NA	13.4938	34.3442	17.1064	22.9718	19.0358	58.3316
ENSG00000122861	PLAU	2.14e-08	22.0808	15.2641	16.156	16.2717	1.90358	1.94439
ENSG00000123106	CCDC91	0.00128897	3.68013	1.90801	4.75177	3.82863	2.85537	14.5829
ENSG00000123143	PKN1	0.000951748	7.36026	15.2641	7.60283	15.3145	9.51791	2.91658
ENSG00000123342	MMP19	8.16e-15	52.7485	115.435	86.4822	127.302	98.9862	221.66
ENSG00000123353	ORMDL2	2.46e-05	555.7	303.374	466.624	265.133	430.209	295.547
ENSG00000123364	HOXC13	7.31e-06	17.1739	33.3902	14.2553	7.65726	6.66254	1.94439
ENSG00000123416	TUBA1B	0.00195617	12.2671	19.0801	19.9574	17.2288	34.2645	1.94439
ENSG00000123505	AMD1	6.04e-16	6.13355	7.63205	8.55319	6.70011	17.1322	19.4439
ENSG00000123636	BAZ2B	2.99e-11	33.1212	28.6202	35.1631	21.0575	29.5055	16.5273
ENSG00000123737	EXOSC9	0.000464055	87.0964	93.4926	82.6808	104.33	64.7218	70.9702
ENSG00000123836	PFKFB2	4.14e-07	57.6554	40.0682	35.1631	39.2435	31.4091	13.6107
ENSG00000124120	TTPAL	2.42e-05	31.8945	27.6662	32.312	11.4859	32.3609	30.138
ENSG00000124201	ZNFX1	0.00787026	491.911	385.418	408.652	307.248	317.898	312.074
ENSG00000124209	RAB22A	0.000800336	7.36026	10.4941	9.50354	8.61442	6.66254	4.86097
ENSG00000124212	PTGIS	NA	2.45342	5.72403	2.85106	15.3145	24.7466	10.6941
ENSG00000124249	KCNK15	6.39e-09	9.81368	23.8501	3.80142	54.558	7.61433	69.998
ENSG00000124596	OARD1	3.54e-10	110.404	48.6543	71.2766	68.9154	59.9628	90.414
ENSG00000124733	MEA1	8.24e-05	153.339	136.423	133.05	137.831	152.287	241.104
ENSG00000124788	ATXN1	0.000154161	2.45342	57.2403	1.90071	74.6583	11.4215	25.277
ENSG00000124920	MYRF	0.00015443	14.7205	4.77003	9.50354	9.57158	26.6501	22.3605
ENSG00000125107	CNOT1	0.000381498	106.724	33.3902	66.5248	9.57158	104.697	20.4161
ENSG00000125124	BBS2	3.68e-05	195.047	145.009	132.099	128.259	112.311	149.718
ENSG00000125149	C16orf70	0.000264077	115.311	43.8843	59.8723	40.2006	63.77	32.0824
ENSG00000125170	DOK4	0.0014654	29.441	20.9881	23.7589	28.7147	15.2287	34.999
ENSG00000125337	KIF25	2.82e-07	1.22671	4.77003	1.90071	7.65726	0.951791	3.88878
ENSG00000125351	UPF3B	1.26e-05	6.13355	11.4481	3.80142	10.5287	9.51791	9.72194
ENSG00000125356	NDUFA1	NA	98.1368	77.2745	57.0212	91.8872	61.8664	133.191
ENSG00000125375	ATP5S	3.13e-10	165.606	76.3205	138.752	104.33	156.094	84.5809
ENSG00000125434	SLC25A35	4.73e-24	325.078	210.835	203.376	178.989	140.865	114.719
ENSG00000125447	GGA3	0.000293164	63.7889	54.3783	56.0709	65.0867	89.4683	30.138
ENSG00000125457	MIF4GD	1.35e-07	109.177	71.5504	72.2269	60.301	76.1433	21.3883
ENSG00000125459	MSTO1	3.84e-06	20.8541	44.8383	32.312	31.5862	34.2645	31.1102
ENSG00000125484	GTF3C4	2.01e-21	3.68013	2.86202	2.85106	5.74295	7.61433	6.80536
ENSG00000125779	PANK2	3.5e-08	57.6554	117.343	34.2127	156.017	59.9628	174.023
ENSG00000125843	AP5S1	7.26e-06	6.13355	3.81602	3.80142	2.87147	14.2769	3.88878
ENSG00000125844	RRBP1	1.43e-07	255.156	185.077	193.872	157.931	88.5165	151.662
ENSG00000125868	DSTN	1.62e-07	13.4938	6.67804	8.55319	4.78579	1.90358	10.6941
ENSG00000125877	ITPA	NA	17.1739	9.54006	9.50354	13.4002	4.75895	7.77755
ENSG00000125885	MCM8	2.42e-05	4.90684	6.67804	2.85106	10.5287	2.85537	4.86097
ENSG00000126012	KDM5C	NA	8.58697	13.3561	7.60283	1.91432	19.0358	3.88878
ENSG00000126106	TMEM53	6.11e-11	337.345	237.547	279.404	165.588	234.141	144.857
ENSG00000126215	XRCC3	0.000652511	139.845	108.757	135.901	100.502	212.249	185.689
ENSG00000126456	IRF3	4.4e-06	11.0404	16.2181	8.55319	34.4577	6.66254	25.277
ENSG00000126457	PRMT1	1.35e-12	2.45342	8.58605	3.80142	6.70011	6.66254	0.972194
ENSG00000126581	BECN1	NA	3.68013	4.77003	4.75177	0.957158	15.2287	4.86097
ENSG00000126603	GLIS2	1.53e-06	76.056	74.4124	61.773	48.8151	74.2397	43.7487
ENSG00000126749	EMG1	5.52e-07	882.005	1118.09	551.205	1199.32	581.544	1792.73
ENSG00000126775	ATG14	1.67e-07	42.9349	46.7463	71.2766	45.9436	87.5647	52.4985
ENSG00000126814	TRMT5	0.00965675	19.6274	16.2181	19.0071	14.3574	10.4697	34.999
ENSG00000126856	PRDM7	NA	17.1739	17.1721	12.3546	22.9718	0.951791	14.5829
ENSG00000127220	ABHD8	2.38e-05	19.6274	35.2982	11.4042	22.9718	11.4215	9.72194
ENSG00000127329	PTPRB	0.00909125	2.45342	4.77003	5.70212	3.82863	8.56612	3.88878
ENSG00000127399	LRRC61	8.26e-05	3.68013	4.77003	4.75177	3.82863	6.66254	3.88878
ENSG00000127445	PIN1	0.00440684	6.13355	5.72403	5.70212	5.74295	7.61433	4.86097
ENSG00000127511	SIN3B	5.55e-07	8.58697	4.77003	5.70212	7.65726	1.90358	7.77755
ENSG00000127580	WDR24	5.94e-06	19.6274	23.8501	20.9078	38.2863	18.084	34.0268
ENSG00000127588	GNG13	0.00859399	13.4938	27.6662	13.305	19.1432	30.4573	27.2214
ENSG00000127837	AAMP	NA	18.4007	11.4481	7.60283	9.57158	4.75895	10.6941
ENSG00000127914	AKAP9	0.00317592	26.9876	24.8041	26.6099	32.5434	21.8912	10.6941
ENSG00000127980	PEX1	NA	22.0808	30.5282	51.3191	16.2717	79.9504	37.9156
ENSG00000128011	LRFN1	1.3e-09	1.22671	3.81602	0.950354	5.74295	1.90358	4.86097
ENSG00000128059	PPAT	NA	11.0404	12.4021	9.50354	6.70011	1.90358	9.72194
ENSG00000128203	ASPHD2	NA	12.2671	23.8501	10.4539	13.4002	43.7824	10.6941
ENSG00000128346	C22orf23	2.86e-34	208.541	151.687	172.964	93.8015	71.3843	56.3873
ENSG00000128626	MRPS12	7.29e-09	320.171	108.757	181.518	111.987	150.383	99.1638
ENSG00000128655	PDE11A	0.00255186	9.81368	5.72403	8.55319	5.74295	11.4215	3.88878
ENSG00000128789	PSMG2	2.72e-06	42.9349	88.7225	30.4113	76.5726	38.0716	76.8033
ENSG00000128805	ARHGAP22	1.67e-08	3.68013	6.67804	7.60283	12.4431	3.80716	20.4161
ENSG00000128833	MYO5C	0.000766237	3.68013	5.72403	10.4539	11.4859	24.7466	7.77755
ENSG00000128915	ICE2	1.66e-05	14.7205	19.0801	12.3546	11.4859	13.3251	6.80536
ENSG00000128973	CLN6	0.00677765	3.68013	6.67804	3.80142	8.61442	5.71074	3.88878
ENSG00000128989	ARPP19	1.62e-07	3.68013	11.4481	5.70212	13.4002	7.61433	12.6385
ENSG00000129028	THAP10	3.48e-05	7.36026	4.77003	4.75177	4.78579	3.80716	6.80536
ENSG00000129103	SUMF2	0.00345228	8.58697	14.3101	16.156	16.2717	13.3251	21.3883
ENSG00000129167	TPH1	3.69e-05	20.8541	20.0341	16.156	26.8004	24.7466	23.3327
ENSG00000129204	USP6	1.74e-08	11.0404	6.67804	4.75177	16.2717	2.85537	21.3883
ENSG00000129292	PHF20L1	9.65e-05	6.13355	1.90801	9.50354	9.57158	26.6501	13.6107
ENSG00000129347	KRI1	NA	132.485	113.527	104.539	104.33	38.0716	121.524
ENSG00000129472	RAB2B	1.22e-09	3.68013	3.81602	6.65248	2.87147	6.66254	0.972194
ENSG00000129473	BCL2L2	3.62e-06	47.8417	33.3902	65.5744	16.2717	65.6736	18.4717
ENSG00000129675	ARHGEF6	0.00170924	11.0404	7.63205	8.55319	5.74295	1.90358	0.972194
ENSG00000129680	MAP7D3	5.23e-06	2.45342	7.63205	7.60283	9.57158	14.2769	13.6107
ENSG00000129696	TTI2	0.000601154	160.699	119.251	144.454	147.402	131.347	118.608
ENSG00000130024	PHF10	NA	218.354	119.251	154.908	125.388	194.165	198.328
ENSG00000130032	PRRG3	NA	131.258	100.171	74.1276	113.902	91.3719	176.939
ENSG00000130159	ECSIT	NA	1.22671	1.90801	3.80142	3.82863	2.85537	9.72194
ENSG00000130164	LDLR	7.58e-05	19.6274	28.6202	25.6596	27.7576	24.7466	14.5829
ENSG00000130173	C19orf80	0.005	24.5342	14.3101	30.4113	22.9718	32.3609	45.6931
ENSG00000130244	FAM98C	0.00061996	17.1739	23.8501	23.7589	18.186	23.7948	3.88878
ENSG00000130255	RPL36	0.00176781	8.58697	15.2641	11.4042	16.2717	6.66254	9.72194
ENSG00000130304	SLC27A1	6.04e-12	103.044	39.1142	145.404	49.7722	111.36	49.5819
ENSG00000130338	TULP4	NA	3.68013	9.54006	2.85106	6.70011	9.51791	4.86097
ENSG00000130363	RSPH3	NA	30.6678	15.2641	10.4539	18.186	3.80716	31.1102
ENSG00000130377	ACSBG2	7.22e-17	8.58697	7.63205	9.50354	6.70011	16.1804	1.94439
ENSG00000130402	ACTN4	5.3e-06	458.79	400.682	260.397	641.296	243.658	844.837
ENSG00000130413	STK33	NA	2.45342	12.4021	10.4539	17.2288	30.4573	7.77755
ENSG00000130429	ARPC1B	5.9e-18	28.2143	16.2181	11.4042	19.1432	1.90358	11.6663
ENSG00000130590	SAMD10	NA	4.90684	12.4021	5.70212	4.78579	9.51791	3.88878
ENSG00000130684	ZNF337	1.02e-08	98.1368	102.079	188.17	109.116	181.792	108.886
ENSG00000130714	POMT1	0.000608191	18.4007	3.81602	5.70212	6.70011	5.71074	11.6663
ENSG00000130764	LRRC47	1.3e-08	25.7609	73.4584	24.7092	152.188	28.5537	88.4697
ENSG00000130783	CCDC62	7.72e-06	6.13355	3.81602	9.50354	1.91432	11.4215	1.94439
ENSG00000130812	ANGPTL6	1.58e-07	73.6026	107.803	57.0212	119.645	54.2521	109.858
ENSG00000130813	C19orf66	4.1e-06	14.7205	11.4481	9.50354	22.9718	28.5537	56.3873
ENSG00000130821	SLC6A8	NA	7.36026	25.7582	10.4539	9.57158	47.5895	33.0546
ENSG00000130921	C12orf65	7.98e-09	755.654	414.992	749.829	435.507	695.759	340.268
ENSG00000130956	HABP4	2.3e-07	1.22671	16.2181	10.4539	13.4002	20.9394	4.86097
ENSG00000131044	TTLL9	6.79e-09	3.68013	11.4481	10.4539	8.61442	7.61433	8.74975
ENSG00000131095	GFAP	9.76e-07	25.7609	68.6884	35.1631	91.8872	16.1804	65.137
ENSG00000131097	HIGD1B	1.51e-18	9.81368	8.58605	9.50354	7.65726	9.51791	9.72194
ENSG00000131115	ZNF227	NA	41.7081	22.8961	29.461	18.186	27.6019	51.5263
ENSG00000131188	PRR7	9.26e-11	18.4007	4.77003	24.7092	5.74295	27.6019	23.3327
ENSG00000131242	RAB11FIP4	0.000102112	15.9472	19.0801	12.3546	21.0575	8.56612	7.77755
ENSG00000131378	RFTN1	NA	2.45342	34.3442	7.60283	6.70011	20.9394	7.77755
ENSG00000131381	ZFYVE20	7.46e-10	22.0808	12.4021	17.1064	5.74295	9.51791	6.80536
ENSG00000131401	NAPSB	2.03e-20	4.90684	0.954006	2.85106	1.91432	3.80716	22.3605
ENSG00000131650	KREMEN2	4.97e-14	88.3231	61.0564	67.4751	50.7294	93.2755	34.999
ENSG00000131653	TRAF7	3.08e-06	19.6274	75.3664	5.70212	53.6008	7.61433	90.414
ENSG00000131732	ZCCHC9	9.14e-22	8.58697	2.86202	8.55319	2.87147	15.2287	7.77755
ENSG00000131848	ZSCAN5A	0.0010516	8.58697	7.63205	2.85106	5.74295	0.951791	8.74975
ENSG00000131849	ZNF132	NA	29.441	68.6884	34.2127	67.0011	52.3485	41.8043
ENSG00000132128	LRRC41	1.41e-20	408.495	321.5	413.404	339.791	541.569	442.348
ENSG00000132141	CCT6B	4.95e-09	4.90684	15.2641	6.65248	6.70011	23.7948	5.83316
ENSG00000132155	RAF1	1.13e-14	67.4691	156.457	66.5248	254.604	66.6254	258.604
ENSG00000132199	ENOSF1	1.49e-12	2917.12	1804.98	2120.24	1713.31	2258.6	1113.16
ENSG00000132286	TIMM10B	NA	6.13355	5.72403	3.80142	1.91432	15.2287	0.972194
ENSG00000132305	IMMT	8.32e-23	11.0404	8.58605	17.1064	9.57158	25.6984	20.4161
ENSG00000132330	SCLY	2.28e-19	9.81368	12.4021	12.3546	13.4002	10.4697	32.0824
ENSG00000132356	PRKAA1	9.93e-05	8.58697	1.90801	6.65248	0.957158	0.951791	0.972194
ENSG00000132386	SERPINF1	0.000641962	50.2951	43.8843	42.7659	38.2863	66.6254	21.3883
ENSG00000132470	ITGB4	6.3e-77	1.22671	2.86202	1.90071	4.78579	1.90358	7.77755
ENSG00000132475	H3F3B	0.00038092	93.23	50.5623	74.1276	40.2006	65.6736	34.999
ENSG00000132522	GPS2	0.00263397	3476.5	2317.28	2340.72	2195.72	1956.88	1679.95
ENSG00000132563	REEP2	1.36e-08	1.22671	4.77003	2.85106	6.70011	0.951791	6.80536
ENSG00000132581	SDF2	2.27e-06	23.3075	5.72403	16.156	8.61442	13.3251	2.91658
ENSG00000132716	DCAF8	0.000479069	2.45342	1.90801	4.75177	5.74295	15.2287	14.5829
ENSG00000132763	MMACHC	0.00010049	4513.07	4308.29	3244.51	4875.76	3212.29	6154.96
ENSG00000132773	TOE1	1.35e-10	13.4938	20.9881	15.2057	17.2288	45.686	11.6663
ENSG00000132780	NASP	NA	33.1212	22.8961	38.9645	13.4002	48.5413	28.1936
ENSG00000132781	MUTYH	NA	55.202	16.2181	21.8581	21.0575	23.7948	12.6385
ENSG00000132849	INADL	1.4e-10	19.6274	19.0801	21.8581	20.1003	28.5537	20.4161
ENSG00000132874	SLC14A2	4.38e-05	7.36026	18.1261	7.60283	21.0575	17.1322	10.6941
ENSG00000133030	MPRIP	5.11e-07	39.2547	33.3902	27.5603	28.7147	9.51791	26.2492
ENSG00000133112	TPT1	NA	36.8013	23.8501	36.1135	22.0146	14.2769	18.4717
ENSG00000133193	FAM104A	4.18e-05	377.827	314.822	352.581	343.62	368.343	292.63
ENSG00000133226	SRRM1	1.17e-05	11.0404	10.4941	6.65248	11.4859	13.3251	8.74975
ENSG00000133243	BTBD2	NA	41.7081	83.9525	76.0283	56.4723	127.54	45.6931
ENSG00000133316	WDR74	6.06e-14	24.5342	91.5845	29.461	75.6155	30.4573	86.5253
ENSG00000133392	MYH11	2.98e-140	228.168	314.822	226.184	324.477	236.044	384.017
ENSG00000133401	PDZD2	1.05e-06	8.58697	18.1261	19.0071	11.4859	39.9752	8.74975
ENSG00000133641	C12orf29	3.76e-17	28.2143	29.5742	37.0638	39.2435	42.8306	55.4151
ENSG00000133703	KRAS	2.15e-19	31.8945	39.1142	29.461	48.8151	37.1198	84.5809
ENSG00000133740	E2F5	8.01e-30	390.094	447.429	325.021	484.322	305.525	560.956
ENSG00000134086	VHL	0.00185297	9.81368	14.3101	7.60283	5.74295	10.4697	4.86097
ENSG00000134245	WNT2B	4.52e-07	103.044	116.389	109.291	108.159	103.745	55.4151
ENSG00000134283	PPHLN1	2.04e-12	13.4938	27.6662	10.4539	27.7576	8.56612	12.6385
ENSG00000134297	PLEKHA8P1	NA	19.6274	4.77003	11.4042	0.957158	7.61433	7.77755
ENSG00000134321	RSAD2	3.18e-06	3.68013	5.72403	3.80142	5.74295	6.66254	2.91658
ENSG00000134398	ERN2	4.57e-12	23.3075	7.63205	25.6596	10.5287	19.9876	14.5829
ENSG00000134508	CABLES1	3.51e-07	12.2671	9.54006	18.0567	14.3574	14.2769	15.5551
ENSG00000134574	DDB2	NA	14.7205	29.5742	19.0071	22.0146	23.7948	24.3049
ENSG00000134717	BTF3L4	NA	1.22671	4.77003	3.80142	0.957158	10.4697	2.91658
ENSG00000134873	CLDN10	1.32e-08	4.90684	22.8961	10.4539	36.372	46.6377	30.138
ENSG00000134962	KLB	1.63e-07	18.4007	31.4822	21.8581	38.2863	76.1433	20.4161
ENSG00000135090	TAOK3	5.46e-08	6.13355	2.86202	6.65248	1.91432	7.61433	2.91658
ENSG00000135100	HNF1A	0.00121805	11.0404	55.3323	26.6099	37.3292	29.5055	33.0546
ENSG00000135185	TMEM243	0.00638015	9.81368	37.2062	17.1064	37.3292	29.5055	31.1102
ENSG00000135253	KCP	NA	763.014	497.037	548.354	610.667	515.871	889.558
ENSG00000135423	GLS2	4.52e-05	45.3883	26.7122	95.0354	19.1432	53.3003	12.6385
ENSG00000135424	ITGA7	NA	39.2547	26.7122	9.50354	21.0575	6.66254	25.277
ENSG00000135439	AGAP2	0.000936856	309.131	212.743	182.468	134.959	219.864	106.941
ENSG00000135446	CDK4	6.28e-06	73.6026	65.8264	70.3262	61.2581	48.5413	134.163
ENSG00000135452	TSPAN31	3.07e-08	3010.35	2253.36	2092.68	1836.79	1986.39	1462.18
ENSG00000135502	SLC26A10	2.98e-09	1150.65	700.24	992.17	601.095	689.097	597.899
ENSG00000135519	KCNH3	9.37e-09	4.90684	5.72403	6.65248	3.82863	14.2769	23.3327
ENSG00000135535	CD164	NA	8.58697	0.954006	3.80142	0.957158	3.80716	3.88878
ENSG00000135740	SLC9A5	9.12e-13	99.3635	120.205	73.1773	150.274	62.8182	135.135
ENSG00000135766	EGLN1	1.46e-42	7.36026	10.4941	12.3546	19.1432	19.0358	41.8043
ENSG00000135778	NTPCR	0.012768	8.58697	16.2181	5.70212	52.6437	27.6019	64.1648
ENSG00000135835	KIAA1614	3.21e-05	20.8541	56.2863	38.0142	62.2153	39.0234	87.4975
ENSG00000135919	SERPINE2	NA	13.4938	19.0801	15.2057	18.186	25.6984	12.6385
ENSG00000135930	EIF4E2	4.25e-76	31.8945	23.8501	24.7092	25.8433	17.1322	34.0268
ENSG00000135966	TGFBRAP1	NA	4.90684	11.4481	4.75177	3.82863	0.951791	4.86097
ENSG00000135968	GCC2	6.84e-06	36.8013	47.7003	70.3262	30.6291	89.4683	36.9434
ENSG00000136159	NUDT15	1.17e-06	23.3075	20.9881	25.6596	17.2288	13.3251	2.91658
ENSG00000136169	SETDB2	2.12e-14	8.58697	5.72403	12.3546	7.65726	24.7466	2.91658
ENSG00000136267	DGKB	NA	7.36026	13.3561	6.65248	12.4431	17.1322	15.5551
ENSG00000136271	DDX56	2.43e-05	22.0808	18.1261	24.7092	25.8433	5.71074	82.6365
ENSG00000136305	CIDEB	4.58e-10	435.482	446.475	376.34	587.695	278.875	558.039
ENSG00000136381	IREB2	0.00201259	2.45342	11.4481	8.55319	10.5287	13.3251	3.88878
ENSG00000136436	CALCOCO2	0.0179268	26.9876	15.2641	41.8156	21.0575	33.3127	27.2214
ENSG00000136449	MYCBPAP	1.08e-06	11.0404	10.4941	15.2057	9.57158	20.9394	20.4161
ENSG00000136478	TEX2	0.000224369	56.4287	38.1602	78.8794	54.558	102.793	13.6107
ENSG00000136518	ACTL6A	NA	18.4007	22.8961	12.3546	36.372	4.75895	17.4995
ENSG00000136536	2019-03-07	2.78e-09	77.2827	138.331	64.6241	165.588	95.1791	281.936
ENSG00000136709	WDR33	NA	359.426	133.561	212.879	104.33	197.972	173.051
ENSG00000136754	ABI1	0.000677062	13.4938	9.54006	10.4539	5.74295	6.66254	5.83316
ENSG00000136842	TMOD1	7.67e-10	177.873	124.975	173.915	133.045	220.815	139.996
ENSG00000136891	TEX10	2.61e-05	57.6554	32.4362	40.8652	24.8861	16.1804	48.6097
ENSG00000136930	PSMB7	2.26e-11	38.028	31.4822	46.5674	25.8433	33.3127	19.4439
ENSG00000136950	ARPC5L	0.000939415	38.028	24.8041	28.5106	21.0575	43.7824	31.1102
ENSG00000137073	UBAP2	1.06e-09	14.7205	10.4941	9.50354	2.87147	15.2287	0.972194
ENSG00000137098	SPAG8	0.00139926	46.615	39.1142	62.7234	50.7294	112.311	25.277
ENSG00000137135	ARHGEF39	1.15e-07	675.917	518.025	469.475	441.25	534.906	317.907
ENSG00000137171	KLC4	3.8e-07	170.513	74.4124	201.475	103.373	147.528	110.83
ENSG00000137218	FRS3	NA	7.36026	14.3101	0.950354	12.4431	1.90358	19.4439
ENSG00000137288	UQCC2	1.7e-06	3388.17	2562.46	2783.59	1911.44	2841.1	1671.2
ENSG00000137309	HMGA1	NA	30.6678	13.3561	12.3546	15.3145	10.4697	14.5829
ENSG00000137404	NRM	NA	8.58697	23.8501	15.2057	9.57158	37.1198	10.6941
ENSG00000137494	ANKRD42	6.42e-08	11.0404	6.67804	17.1064	10.5287	13.3251	13.6107
ENSG00000137500	CCDC90B	8.63e-07	28.2143	64.8724	40.8652	48.8151	33.3127	34.999
ENSG00000137509	PRCP	NA	2.45342	13.3561	13.305	13.4002	28.5537	11.6663
ENSG00000137648	TMPRSS4	0.00395103	7.36026	13.3561	6.65248	12.4431	10.4697	8.74975
ENSG00000137691	C11orf70	4.24e-10	7.36026	5.72403	6.65248	0.957158	4.75895	0.972194
ENSG00000137720	C11orf1	1.41e-08	22.0808	18.1261	16.156	14.3574	17.1322	12.6385
ENSG00000137804	NUSAP1	NA	3.68013	4.77003	7.60283	1.91432	9.51791	1.94439
ENSG00000137824	RMDN3	6.95e-05	6.13355	22.8961	8.55319	24.8861	4.75895	2.91658
ENSG00000137857	DUOX1	3.57e-09	38.028	11.4481	67.4751	16.2717	61.8664	23.3327
ENSG00000137941	TTLL7	2.89e-06	12.2671	8.58605	19.9574	22.9718	43.7824	30.138
ENSG00000138028	CGREF1	2.61e-06	15.9472	25.7582	1.90071	101.459	15.2287	180.828
ENSG00000138030	KHK	0.000196888	15.9472	8.58605	3.80142	40.2006	3.80716	52.4985
ENSG00000138031	ADCY3	1.34e-06	1235.3	650.632	1059.64	642.253	1061.25	522.068
ENSG00000138079	SLC3A1	7.11e-06	594.954	678.298	439.064	948.544	516.822	883.724
ENSG00000138107	ACTR1A	0.00204698	33.1212	147.871	75.078	115.816	78.9986	112.775
ENSG00000138134	STAMBPL1	NA	3.68013	4.77003	6.65248	4.78579	10.4697	0.972194
ENSG00000138185	ENTPD1	1.58e-11	160.699	144.055	148.255	130.173	297.911	147.773
ENSG00000138303	ASCC1	1.42e-08	181.553	71.5504	143.503	105.287	143.72	122.496
ENSG00000138670	RASGEF1B	0.000405198	1.22671	4.77003	2.85106	7.65726	4.75895	7.77755
ENSG00000138685	FGF2	1.44e-12	39.2547	41.0222	57.0212	56.4723	39.0234	66.1092
ENSG00000138735	PDE5A	0.00321546	30.6678	62.0104	47.5177	67.9582	59.011	43.7487
ENSG00000138757	G3BP2	NA	6.13355	3.81602	6.65248	3.82863	0.951791	12.6385
ENSG00000138867	GUCD1	2.47e-11	25.7609	26.7122	25.6596	8.61442	36.168	7.77755
ENSG00000139160	METTL20	2.2e-08	87.0964	78.2285	82.6808	172.288	74.2397	198.328
ENSG00000139180	NDUFA9	0.00565279	17.1739	17.1721	16.156	16.2717	6.66254	29.1658
ENSG00000139187	KLRG1	2.97e-08	6.13355	4.77003	15.2057	3.82863	19.0358	0.972194
ENSG00000139192	TAPBPL	4.05e-58	67.4691	204.157	56.0709	219.189	66.6254	188.606
ENSG00000139233	LLPH	1e-26	12.2671	6.67804	12.3546	8.61442	16.1804	12.6385
ENSG00000139278	GLIPR1	1.65e-24	1741.93	1273.6	1458.79	1075.85	1558.08	778.727
ENSG00000139291	TMEM19	NA	1.22671	10.4941	5.70212	14.3574	20.9394	6.80536
ENSG00000139437	TCHP	0.00199051	1353.06	1521.64	1083.4	1397.45	1148.81	1777.17
ENSG00000139540	SLC39A5	0.00474315	1.22671	5.72403	3.80142	9.57158	19.0358	5.83316
ENSG00000139714	MORN3	0.000119899	8.58697	29.5742	17.1064	18.186	11.4215	3.88878
ENSG00000139722	VPS37B	1.38e-05	2.45342	6.67804	1.90071	22.0146	1.90358	33.0546
ENSG00000139725	RHOF	1.89e-73	261.289	373.97	198.624	396.263	108.504	330.546
ENSG00000139899	CBLN3	6.96e-05	57.6554	41.9762	57.0212	19.1432	36.168	16.5273
ENSG00000140044	JDP2	5.28e-22	4.90684	0.954006	3.80142	1.91432	5.71074	11.6663
ENSG00000140104	C14orf79	3.7e-10	355.746	199.387	220.482	155.06	301.718	72.9146
ENSG00000140105	WARS	NA	13.4938	2.86202	2.85106	3.82863	1.90358	21.3883
ENSG00000140323	DISP2	0.00918502	22.0808	15.2641	27.5603	14.3574	14.2769	22.3605
ENSG00000140326	CDAN1	NA	7.36026	40.0682	18.0567	22.0146	19.0358	20.4161
ENSG00000140398	NEIL1	7.7e-85	472.283	372.062	595.872	367.549	726.216	322.768
ENSG00000140455	USP3	0.00817336	28.2143	20.0341	26.6099	17.2288	49.4931	27.2214
ENSG00000140463	BBS4	NA	7.36026	12.4021	6.65248	13.4002	21.8912	11.6663
ENSG00000140525	FANCI	NA	390.094	297.65	383.943	283.319	303.621	367.489
ENSG00000140534	TICRR	3.55e-14	12.2671	93.4926	22.8085	92.8443	29.5055	87.4975
ENSG00000140650	PMM2	0.00283055	153.339	100.171	119.745	84.2299	97.0827	74.8589
ENSG00000140675	SLC5A2	NA	1308.9	973.086	1062.5	1218.46	1036.5	1592.45
ENSG00000140718	FTO	0.000101804	31.8945	26.7122	46.5674	31.5862	18.084	32.0824
ENSG00000140836	ZFHX3	0.000684941	63.7889	38.1602	44.6666	53.6008	82.8058	80.6921
ENSG00000141026	MED9	NA	6.13355	12.4021	11.4042	21.0575	26.6501	14.5829
ENSG00000141337	ARSG	6.97e-24	73.6026	149.779	82.6808	193.346	61.8664	180.828
ENSG00000141376	BCAS3	1.12e-05	15.9472	19.0801	11.4042	17.2288	8.56612	11.6663
ENSG00000141378	PTRH2	NA	706.585	385.418	471.376	395.306	342.645	357.767
ENSG00000141401	IMPA2	5.71e-09	4.90684	11.4481	5.70212	9.57158	1.90358	2.91658
ENSG00000141404	GNAL	0.00190971	271.103	279.524	247.092	261.304	316.946	281.936
ENSG00000141452	C18orf8	2.64e-09	278.463	262.352	165.362	316.819	107.552	339.296
ENSG00000141458	NPC1	1.69e-14	255.156	393.05	186.269	456.564	182.744	502.624
ENSG00000141524	TMC6	6.07e-07	2.45342	4.77003	5.70212	2.87147	4.75895	0.972194
ENSG00000141527	CARD14	0.011974	109.177	221.329	155.858	197.175	141.817	118.608
ENSG00000141542	RAB40B	0.000753734	14.7205	7.63205	11.4042	2.87147	24.7466	9.72194
ENSG00000141551	CSNK1D	NA	2383.5	2059.7	1452.14	1730.54	1180.22	1839.39
ENSG00000141552	ANAPC11	1.38e-50	390.094	334.856	262.298	210.575	193.214	118.608
ENSG00000141556	TBCD	5.27e-87	339.799	152.641	404.851	164.631	709.084	156.523
ENSG00000141562	NARF	0.000147511	28.2143	39.1142	30.4113	30.6291	20.9394	14.5829
ENSG00000141568	FOXK2	7.27e-10	175.42	165.043	153.957	151.231	124.685	71.9424
ENSG00000141748	ARL5C	1.64e-05	4.90684	5.72403	11.4042	3.82863	15.2287	17.4995
ENSG00000141750	STAC2	NA	4.90684	7.63205	4.75177	6.70011	4.75895	1.94439
ENSG00000141985	SH3GL1	NA	4.90684	14.3101	5.70212	20.1003	7.61433	29.1658
ENSG00000142188	TMEM50B	6.28e-36	304.224	261.398	228.085	174.203	194.165	112.775
ENSG00000142192	APP	1.59e-33	22.0808	35.2982	19.0071	22.9718	16.1804	25.277
ENSG00000142405	NLRP12	0.000240982	13.4938	19.0801	11.4042	14.3574	21.8912	17.4995
ENSG00000142408	CACNG8	1.36e-11	56.4287	29.5742	65.5744	37.3292	81.854	24.3049
ENSG00000142453	CARM1	1.02e-07	284.597	262.352	260.397	283.319	235.092	218.744
ENSG00000142494	SLC47A1	NA	14.7205	43.8843	28.5106	37.3292	44.7342	34.999
ENSG00000142512	SIGLEC10	9.8e-27	7.36026	8.58605	13.305	8.61442	28.5537	17.4995
ENSG00000142606	MMEL1	1.01e-07	55.202	97.3086	51.3191	69.8725	32.3609	170.134
ENSG00000142676	RPL11	1.34e-64	302.997	154.549	142.553	156.017	39.0234	97.2194
ENSG00000142687	KIAA0319L	1.4e-16	87.0964	41.9762	63.6737	55.5152	83.7576	50.5541
ENSG00000142694	EVA1B	3.54e-05	62.5622	139.285	53.2198	169.417	70.4325	185.689
ENSG00000142798	HSPG2	2.28e-05	12.2671	3.81602	12.3546	3.82863	9.51791	11.6663
ENSG00000143153	ATP1B1	2.83e-07	74.8293	80.1365	34.2127	150.274	23.7948	151.662
ENSG00000143164	DCAF6	5.95e-45	356.973	471.279	245.191	510.165	196.069	674.703
ENSG00000143183	TMCO1	5.13e-05	181.553	183.169	85.5319	111.987	88.5165	36.9434
ENSG00000143257	NR1I3	0.000191955	106.724	82.9985	123.546	59.3438	76.1433	72.9146
ENSG00000143303	RRNAD1	3.08e-10	31.8945	7.63205	34.2127	4.78579	45.686	20.4161
ENSG00000143319	ISG20L2	4.3e-08	39.2547	28.6202	30.4113	34.4577	33.3127	17.4995
ENSG00000143337	TOR1AIP1	0.0128947	15.9472	20.9881	20.9078	32.5434	34.2645	13.6107
ENSG00000143418	CERS2	3.95e-11	300.544	124.021	282.255	130.173	368.343	146.801
ENSG00000143443	C1orf56	4.02e-28	439.162	290.018	402	276.619	388.331	141.94
ENSG00000143603	KCNN3	NA	2.45342	4.77003	3.80142	2.87147	5.71074	2.91658
ENSG00000143612	C1orf43	3.14e-18	13.4938	3.81602	10.4539	3.82863	12.3733	0.972194
ENSG00000143621	ILF2	0.000124495	6.13355	9.54006	6.65248	20.1003	24.7466	25.277
ENSG00000143624	INTS3	3.52e-05	6.13355	11.4481	9.50354	13.4002	2.85537	17.4995
ENSG00000143631	FLG	3.93e-05	195.047	86.8145	129.248	195.26	192.262	314.991
ENSG00000143793	C1orf35	6.45e-21	55.202	19.0801	70.3262	15.3145	127.54	51.5263
ENSG00000143858	SYT2	2.34e-21	9.81368	38.1602	15.2057	52.6437	60.9146	45.6931
ENSG00000143933	CALM2	8.7e-05	13.4938	24.8041	16.156	34.4577	9.51791	28.1936
ENSG00000143947	RPS27A	0.00102418	47.8417	35.2982	26.6099	34.4577	26.6501	16.5273
ENSG00000144028	SNRNP200	0.00790706	13.4938	9.54006	13.305	18.186	16.1804	26.2492
ENSG00000144063	MALL	0.00111457	4.90684	7.63205	9.50354	9.57158	7.61433	13.6107
ENSG00000144130	NT5DC4	7.75e-23	100.59	81.0905	100.738	84.2299	148.479	68.0536
ENSG00000144136	SLC20A1	1.52e-06	39.2547	21.9421	30.4113	3.82863	15.2287	2.91658
ENSG00000144182	LIPT1	5.13e-05	9.81368	5.72403	11.4042	3.82863	41.8788	10.6941
ENSG00000144218	AFF3	8.33e-14	22.0808	32.4362	20.9078	25.8433	14.2769	20.4161
ENSG00000144395	CCDC150	0.000348121	12.2671	12.4021	7.60283	8.61442	8.56612	4.86097
ENSG00000144445	KANSL1L	NA	207.314	159.319	189.12	175.16	182.744	188.606
ENSG00000144554	FANCD2	2.71e-07	8.58697	10.4941	6.65248	11.4859	4.75895	21.3883
ENSG00000144560	VGLL4	1.18e-08	74.8293	62.0104	71.2766	53.6008	44.7342	36.9434
ENSG00000144579	CTDSP1	2.6e-20	13.4938	18.1261	15.2057	4.78579	14.2769	0.972194
ENSG00000144596	GRIP2	NA	8.58697	4.77003	2.85106	8.61442	8.56612	16.5273
ENSG00000144741	SLC25A26	7.99e-17	45.3883	92.5385	48.4681	164.631	41.8788	206.105
ENSG00000144792	ZNF660	0.000244079	4.90684	6.67804	1.90071	8.61442	3.80716	4.86097
ENSG00000144867	SRPRB	9.79e-09	13.4938	19.0801	9.50354	23.9289	5.71074	21.3883
ENSG00000144868	TMEM108	6.07e-32	15.9472	3.81602	33.2624	4.78579	57.1074	0.972194
ENSG00000144908	ALDH1L1	7.64e-21	4.90684	10.4941	6.65248	11.4859	7.61433	8.74975
ENSG00000145012	LPP	2.83e-05	41.7081	35.2982	34.2127	27.7576	77.0951	35.9712
ENSG00000145014	TMEM44	NA	20.8541	26.7122	20.9078	18.186	1.90358	48.6097
ENSG00000145016	KIAA0226	4.02e-05	9.81368	20.0341	16.156	14.3574	19.9876	6.80536
ENSG00000145020	AMT	2.45e-40	11.0404	0.954006	7.60283	2.87147	2.85537	11.6663
ENSG00000145041	VPRBP	0.0050484	235.528	97.3086	169.163	137.831	71.3843	101.108
ENSG00000145194	ECE2	1.64e-58	52.7485	77.2745	41.8156	149.317	16.1804	305.269
ENSG00000145332	KLHL8	0.00130145	2.45342	6.67804	5.70212	5.74295	1.90358	3.88878
ENSG00000145439	CBR4	4.57e-12	15.9472	20.0341	8.55319	17.2288	2.85537	12.6385
ENSG00000145592	RPL37	0.000140948	11.0404	5.72403	19.0071	8.61442	17.1322	34.999
ENSG00000145721	LIX1	9.67e-12	3.68013	1.90801	3.80142	1.91432	4.75895	0.972194
ENSG00000145779	TNFAIP8	NA	2.45342	14.3101	5.70212	5.74295	8.56612	3.88878
ENSG00000145819	ARHGAP26	0.00349625	6.13355	13.3561	4.75177	11.4859	14.2769	11.6663
ENSG00000145990	GFOD1	2.46e-07	7.36026	14.3101	5.70212	8.61442	31.4091	9.72194
ENSG00000145996	CDKAL1	1.71e-09	3.68013	10.4941	0.950354	10.5287	3.80716	11.6663
ENSG00000146054	TRIM7	2.16e-18	19.6274	41.0222	27.5603	46.9007	64.7218	28.1936
ENSG00000146063	TRIM41	0.00628728	25.7609	33.3902	27.5603	30.6291	34.2645	36.9434
ENSG00000146426	TIAM2	4.81e-22	62.5622	50.5623	57.0212	67.0011	42.8306	99.1638
ENSG00000146457	WTAP	4.11e-05	132.485	81.0905	98.8368	31.5862	136.106	40.8322
ENSG00000146701	MDH2	NA	13.4938	13.3561	22.8085	2.87147	28.5537	10.6941
ENSG00000146707	POMZP3	NA	47.8417	62.0104	51.3191	40.2006	61.8664	38.8878
ENSG00000146722	AC006014.8	0.0100558	11.0404	20.9881	12.3546	4.78579	19.0358	0.972194
ENSG00000146731	CCT6A	1.01e-05	3.68013	3.81602	6.65248	3.82863	9.51791	3.88878
ENSG00000146828	SLC12A9	0.000364616	71.1492	44.8383	63.6737	62.2153	60.9146	50.5541
ENSG00000146830	GIGYF1	6.25e-10	2.45342	7.63205	2.85106	5.74295	7.61433	5.83316
ENSG00000146859	TMEM140	0.0031122	629.302	269.984	411.503	223.018	406.415	338.324
ENSG00000146872	TLK2	2.42e-30	13.4938	14.3101	20.9078	11.4859	36.168	9.72194
ENSG00000146904	EPHA1	0.00445544	1187.46	665.896	670	555.152	533.955	374.295
ENSG00000146909	NOM1	NA	9.81368	13.3561	5.70212	3.82863	19.9876	2.91658
ENSG00000147123	NDUFB11	2.56e-07	96.9101	63.9184	75.078	46.9007	80.9022	44.7209
ENSG00000147144	CCDC120	0.00280253	8.58697	5.72403	5.70212	19.1432	0.951791	7.77755
ENSG00000147437	GNRH1	1.76e-07	23.3075	15.2641	12.3546	3.82863	19.0358	3.88878
ENSG00000147536	GINS4	1.22e-06	4.90684	5.72403	5.70212	8.61442	14.2769	6.80536
ENSG00000147677	EIF3H	0.0001113	46.615	23.8501	23.7589	20.1003	10.4697	55.4151
ENSG00000147679	UTP23	5.37e-11	249.022	134.515	178.667	117.73	153.238	84.5809
ENSG00000147684	NDUFB9	2.88e-13	19.6274	32.4362	3.80142	35.4148	1.90358	80.6921
ENSG00000147804	SLC39A4	3.18e-08	28.2143	90.6305	47.5177	92.8443	21.8912	115.691
ENSG00000148225	WDR31	0.00353717	11.0404	15.2641	17.1064	19.1432	39.0234	20.4161
ENSG00000148290	SURF1	NA	60.1088	60.1024	48.4681	84.2299	29.5055	67.0814
ENSG00000148297	MED22	3.12e-11	12.2671	5.72403	4.75177	6.70011	0.951791	18.4717
ENSG00000148331	ASB6	NA	366.786	241.363	264.198	247.904	223.671	320.824
ENSG00000148335	NTMT1	4.81e-06	123.898	211.789	72.2269	221.103	92.3237	195.411
ENSG00000148384	INPP5E	NA	8.58697	44.8383	7.60283	53.6008	35.2163	17.4995
ENSG00000148516	ZEB1	0.00844455	19.6274	25.7582	17.1064	17.2288	14.2769	24.3049
ENSG00000148671	ADIRF	0.00020746	26.9876	30.5282	19.9574	4.78579	34.2645	1.94439
ENSG00000148835	TAF5	NA	39.2547	31.4822	35.1631	23.9289	12.3733	41.8043
ENSG00000149179	C11orf49	0.000607291	35.5746	37.2062	51.3191	42.1149	89.4683	53.4707
ENSG00000149262	INTS4	0.000193925	2.45342	12.4021	5.70212	25.8433	2.85537	13.6107
ENSG00000149311	ATM	1.99e-10	33.1212	63.9184	31.3617	90.93	32.3609	85.5531
ENSG00000149380	P4HA3	0.00011029	138.618	124.975	94.0851	150.274	88.5165	147.773
ENSG00000149489	ROM1	1.82e-17	50.2951	71.5504	47.5177	64.1296	57.1074	38.8878
ENSG00000149577	SIDT2	8.25e-27	33.1212	67.7344	31.3617	71.7868	31.4091	115.691
ENSG00000149716	ORAOV1	3.43e-06	1446.29	857.651	952.255	363.72	767.143	294.575
ENSG00000149761	NUDT22	0.000218948	107.951	82.9985	82.6808	121.559	48.5413	116.663
ENSG00000149929	HIRIP3	0.00912139	431.802	198.433	293.659	245.99	255.08	212.91
ENSG00000150455	TIRAP	3.07e-09	49.0684	25.7582	48.4681	11.4859	41.8788	9.72194
ENSG00000150593	PDCD4	0.00220922	78.5095	75.3664	76.9787	82.3156	45.686	86.5253
ENSG00000150687	PRSS23	1.11e-15	68.6958	155.503	43.7163	264.176	51.3967	254.715
ENSG00000150756	FAM173B	6.59e-07	2.45342	2.86202	1.90071	0.957158	1.90358	11.6663
ENSG00000150938	CRIM1	1.52e-07	14.7205	9.54006	13.305	11.4859	29.5055	21.3883
ENSG00000150995	ITPR1	NA	14.7205	9.54006	14.2553	9.57158	17.1322	9.72194
ENSG00000151092	NGLY1	0.0006364	12.2671	9.54006	10.4539	5.74295	7.61433	0.972194
ENSG00000151233	GXYLT1	NA	1.22671	1.90801	0.950354	3.82863	17.1322	0.972194
ENSG00000151247	EIF4E	6.95e-36	18.4007	29.5742	22.8085	24.8861	39.9752	21.3883
ENSG00000151327	FAM177A1	5.85e-08	79.7362	79.1825	81.7305	72.744	114.215	49.5819
ENSG00000151413	NUBPL	3.25e-114	8.58697	7.63205	8.55319	5.74295	8.56612	5.83316
ENSG00000151466	SCLT1	2.95e-07	106.724	59.1483	115.943	78.487	134.202	42.7765
ENSG00000151470	C4orf33	3.23e-11	35.5746	57.2403	28.5106	61.2581	4.75895	36.9434
ENSG00000151575	TEX9	8.74e-12	7.36026	35.2982	14.2553	44.0293	24.7466	57.3594
ENSG00000151665	PIGF	0.000307865	312.811	430.257	336.425	547.494	234.141	400.544
ENSG00000151690	MFSD6	7.85e-29	25.7609	16.2181	43.7163	22.9718	92.3237	34.0268
ENSG00000151725	CENPU	1.25e-05	17.1739	19.0801	13.305	20.1003	27.6019	29.1658
ENSG00000151729	SLC25A4	NA	14.7205	20.0341	38.0142	22.0146	48.5413	4.86097
ENSG00000151743	AMN1	3.17e-05	2.45342	17.1721	6.65248	10.5287	4.75895	34.0268
ENSG00000151883	PARP8	1.76e-14	34.3479	22.8961	16.156	31.5862	6.66254	23.3327
ENSG00000152348	ATG10	NA	3222.57	2354.49	2361.63	2646.54	1970.21	2525.76
ENSG00000152455	SUV39H2	0.000989662	13.4938	26.7122	26.6099	32.5434	59.011	10.6941
ENSG00000152464	RPP38	4.6e-07	7.36026	46.7463	13.305	23.9289	22.843	30.138
ENSG00000152465	NMT2	9.67e-05	168.059	115.435	127.347	95.7158	112.311	128.33
ENSG00000152601	MBNL1	0.000514002	28.2143	8.58605	18.0567	7.65726	19.9876	15.5551
ENSG00000152683	SLC30A6	0.00269155	8.58697	7.63205	10.4539	6.70011	9.51791	9.72194
ENSG00000152689	RASGRP3	0.0119471	9.81368	65.8264	27.5603	67.0011	38.0716	45.6931
ENSG00000152700	SAR1B	5.66e-07	123.898	140.239	126.397	140.702	179.888	160.412
ENSG00000152767	FARP1	1.29e-08	1077.05	1037	737.475	1046.17	637.7	982.888
ENSG00000152904	GGPS1	8.75e-06	4.90684	12.4021	7.60283	10.5287	0.951791	1.94439
ENSG00000152939	MARVELD2	3.53e-23	12.2671	25.7582	11.4042	22.9718	19.9876	14.5829
ENSG00000152942	RAD17	4.38e-06	253.929	147.871	146.355	132.088	160.853	98.1916
ENSG00000153029	MR1	4e-05	8.58697	17.1721	11.4042	14.3574	10.4697	15.5551
ENSG00000153048	CARHSP1	7.41e-72	220.808	80.1365	293.659	68.9154	272.212	48.6097
ENSG00000153066	TXNDC11	3.17e-10	3.68013	6.67804	2.85106	3.82863	3.80716	15.5551
ENSG00000153487	ING1	2.74e-05	6.13355	14.3101	9.50354	15.3145	26.6501	37.9156
ENSG00000153832	FBXO36	9.6e-23	6.13355	1.90801	6.65248	2.87147	9.51791	2.91658
ENSG00000154040	CABYR	1.34e-08	29.441	16.2181	22.8085	17.2288	34.2645	3.88878
ENSG00000154144	TBRG1	NA	7.36026	10.4941	6.65248	5.74295	8.56612	3.88878
ENSG00000154358	OBSCN	0.000404166	26.9876	18.1261	30.4113	64.1296	14.2769	101.108
ENSG00000154640	BTG3	1.9e-14	29.441	66.7804	19.9574	80.4013	19.0358	43.7487
ENSG00000154760	SLFN13	2.58e-12	2.45342	5.72403	1.90071	0.957158	1.90358	1.94439
ENSG00000154917	RAB6B	NA	47.8417	51.5163	48.4681	45.9436	81.854	53.4707
ENSG00000155096	AZIN1	0.000712987	46.615	8.58605	34.2127	13.4002	22.843	15.5551
ENSG00000155744	FAM126B	NA	30.6678	17.1721	20.9078	27.7576	15.2287	18.4717
ENSG00000155761	SPAG17	1.04e-12	80.9629	77.2745	56.0709	88.0585	40.927	73.8867
ENSG00000155906	RMND1	2.71e-09	7.36026	2.86202	6.65248	3.82863	14.2769	1.94439
ENSG00000156218	ADAMTSL3	1.33e-05	12.2671	43.8843	34.2127	43.0721	50.4449	34.999
ENSG00000156411	C14orf2	3.71e-07	3.68013	5.72403	1.90071	9.57158	0.951791	4.86097
ENSG00000156463	SH3RF2	NA	2.45342	4.77003	4.75177	3.82863	16.1804	8.74975
ENSG00000156467	UQCRB	NA	7.36026	12.4021	10.4539	5.74295	4.75895	2.91658
ENSG00000156515	HK1	NA	7.36026	7.63205	7.60283	5.74295	10.4697	33.0546
ENSG00000156535	CD109	1.89e-05	8.58697	8.58605	8.55319	6.70011	20.9394	18.4717
ENSG00000156599	ZDHHC5	5.09e-12	4.90684	4.77003	3.80142	2.87147	28.5537	1.94439
ENSG00000156787	TBC1D31	NA	412.175	238.501	232.837	275.661	204.635	303.325
ENSG00000156831	NSMCE2	0.000215481	19.6274	20.0341	11.4042	15.3145	9.51791	12.6385
ENSG00000156869	FRRS1	0.000700666	1.22671	3.81602	1.90071	1.91432	7.61433	6.80536
ENSG00000156873	PHKG2	9.75e-43	204.861	429.303	237.589	536.008	306.477	634.843
ENSG00000156928	MALSU1	2.9e-14	1561.6	1308.9	1164.18	941.843	1436.25	528.874
ENSG00000157106	SMG1	0.00772205	14.7205	18.1261	23.7589	13.4002	48.5413	6.80536
ENSG00000157184	CPT2	2.16e-222	49.0684	20.0341	58.922	29.6719	72.3361	53.4707
ENSG00000157193	LRP8	0.000350978	14.7205	2.86202	13.305	8.61442	3.80716	30.138
ENSG00000157214	STEAP2	2.38e-176	4.90684	20.0341	4.75177	21.0575	4.75895	22.3605
ENSG00000157388	CACNA1D	1.33e-10	99.3635	71.5504	85.5319	36.372	82.8058	26.2492
ENSG00000157538	DSCR3	0.000109279	24.5342	19.0801	66.5248	22.0146	74.2397	21.3883
ENSG00000157578	LCA5L	6.99e-06	11.0404	16.2181	17.1064	36.372	8.56612	44.7209
ENSG00000157625	TAB3	0.000222015	3.68013	5.72403	7.60283	1.91432	9.51791	1.94439
ENSG00000157653	C9orf43	5.6e-05	145.979	126.883	115.943	104.33	130.395	81.6643
ENSG00000157764	BRAF	NA	56.4287	35.2982	76.9787	20.1003	22.843	27.2214
ENSG00000157911	PEX10	0.00478479	451.429	421.67	357.333	424.021	345.5	411.238
ENSG00000157927	RADIL	NA	1.22671	8.58605	4.75177	29.6719	31.4091	14.5829
ENSG00000157992	KRTCAP3	2.38e-05	7.36026	24.8041	11.4042	34.4577	0.951791	51.5263
ENSG00000158008	EXTL1	1.64e-13	1.22671	6.67804	1.90071	28.7147	7.61433	40.8322
ENSG00000158014	SLC30A2	NA	8.58697	2.86202	7.60283	1.91432	1.90358	6.80536
ENSG00000158019	BRE	NA	3.68013	12.4021	6.65248	20.1003	32.3609	6.80536
ENSG00000158062	UBXN11	3.94e-05	2022.85	1213.5	1359.01	1358.21	967.019	1339.68
ENSG00000158286	RNF207	0.00034927	31.8945	31.4822	35.1631	36.372	36.168	49.5819
ENSG00000158402	CDC25C	1.09e-09	14.7205	46.7463	24.7092	58.3866	19.0358	79.7199
ENSG00000158417	EIF5B	0.0002134	92.0033	84.9065	76.9787	61.2581	113.263	52.4985
ENSG00000158467	AHCYL2	0.000868464	8.58697	3.81602	10.4539	7.65726	4.75895	9.72194
ENSG00000158552	ZFAND2B	1.23e-56	14.7205	8.58605	11.4042	16.2717	5.71074	72.9146
ENSG00000158604	TMED4	5.05e-09	30.6678	62.0104	49.4184	85.1871	61.8664	90.414
ENSG00000158623	COPG2	9.74e-19	3.68013	4.77003	8.55319	4.78579	27.6019	10.6941
ENSG00000158711	ELK4	1.13e-09	4.90684	15.2641	8.55319	16.2717	5.71074	32.0824
ENSG00000158796	DEDD	7.11e-12	63.7889	75.3664	81.7305	91.8872	89.4683	114.719
ENSG00000158850	B4GALT3	0.000220068	4.90684	17.1721	12.3546	12.4431	5.71074	12.6385
ENSG00000159128	IFNGR2	1.31e-05	29.441	63.9184	49.4184	85.1871	40.927	118.608
ENSG00000159147	DONSON	8.89e-08	742.16	426.441	563.56	361.806	595.821	329.574
ENSG00000159231	CBR3	8.77e-07	11.0404	35.2982	6.65248	31.5862	16.1804	34.0268
ENSG00000159239	C2orf81	NA	7.36026	15.2641	10.4539	12.4431	24.7466	5.83316
ENSG00000159261	CLDN14	9.11e-06	22.0808	2.86202	14.2553	8.61442	25.6984	2.91658
ENSG00000159307	SCUBE1	6.76e-10	3.68013	3.81602	5.70212	2.87147	6.66254	1.94439
ENSG00000159322	ADPGK	2.78e-06	7.36026	6.67804	3.80142	10.5287	9.51791	19.4439
ENSG00000159337	PLA2G4D	0.00541624	1.22671	3.81602	3.80142	2.87147	6.66254	5.83316
ENSG00000159433	STARD9	4.7e-08	17.1739	32.4362	41.8156	48.8151	71.3843	57.3594
ENSG00000159496	RGL4	NA	152.112	169.813	178.667	155.06	215.105	135.135
ENSG00000159788	RGS12	0.00132394	6.13355	9.54006	8.55319	15.3145	19.0358	14.5829
ENSG00000159871	LYPD5	NA	4.90684	6.67804	3.80142	5.74295	7.61433	7.77755
ENSG00000159873	CCDC117	0.000167304	4.90684	3.81602	2.85106	1.91432	5.71074	0.972194
ENSG00000159884	CCDC107	9.72e-06	244.115	156.457	204.326	89.9728	247.466	101.108
ENSG00000159917	ZNF235	NA	105.497	70.5964	114.042	72.744	64.7218	77.7755
ENSG00000160062	ZBTB8A	1.73e-27	22.0808	38.1602	28.5106	42.1149	45.686	34.999
ENSG00000160097	FNDC5	5.01e-10	1.22671	3.81602	16.156	4.78579	45.686	1.94439
ENSG00000160209	PDXK	9.06e-05	7.36026	1.90801	1.90071	1.91432	0.951791	7.77755
ENSG00000160233	LRRC3	NA	6.13355	4.77003	2.85106	6.70011	0.951791	2.91658
ENSG00000160551	TAOK1	8.87e-12	14.7205	14.3101	16.156	12.4431	7.61433	13.6107
ENSG00000160606	TLCD1	1.69e-11	15.9472	2.86202	14.2553	5.74295	22.843	9.72194
ENSG00000160678	S100A1	3.18e-22	42.9349	22.8961	51.3191	26.8004	79.9504	7.77755
ENSG00000160679	CHTOP	NA	22.0808	12.4021	20.9078	6.70011	8.56612	12.6385
ENSG00000160683	CXCR5	0.000564497	3481.4	1534.04	2893.83	883.457	2582.21	924.557
ENSG00000160691	SHC1	2.43e-09	7.36026	8.58605	10.4539	4.78579	27.6019	6.80536
ENSG00000160710	ADAR	1.25e-15	6.13355	2.86202	8.55319	3.82863	5.71074	14.5829
ENSG00000160753	RUSC1	NA	17.1739	24.8041	13.305	15.3145	59.011	12.6385
ENSG00000160908	ZNF394	2.59e-15	29.441	64.8724	32.312	62.2153	57.1074	42.7765
ENSG00000160953	MUM1	0.00461683	13.4938	8.58605	10.4539	6.70011	12.3733	11.6663
ENSG00000160957	RECQL4	NA	66.2424	24.8041	66.5248	24.8861	19.0358	15.5551
ENSG00000160973	FOXH1	NA	439.162	880.547	569.262	775.298	848.046	927.473
ENSG00000160991	ORAI2	NA	90.7766	62.0104	92.1843	65.0867	65.6736	54.4429
ENSG00000161010	C5orf45	0.00237816	17478.2	13202.5	10956.6	16799.1	10334.5	23449.3
ENSG00000161048	NAPEPLD	0.00312164	60.1088	78.2285	46.5674	96.673	39.9752	102.08
ENSG00000161267	BDH1	NA	4.90684	10.4941	5.70212	3.82863	26.6501	5.83316
ENSG00000161270	NPHS1	5.92878775009496e-323	13.4938	34.3442	9.50354	50.7294	3.80716	90.414
ENSG00000161509	GRIN2C	5.6e-10	11.0404	20.9881	15.2057	25.8433	14.2769	62.2204
ENSG00000161533	ACOX1	0.00420276	88.3231	45.7923	57.0212	41.1578	53.3003	58.3316
ENSG00000161594	KLHL10	NA	2.45342	12.4021	3.80142	13.4002	12.3733	2.91658
ENSG00000161618	ALDH16A1	2.05e-22	2.45342	2.86202	4.75177	3.82863	8.56612	13.6107
ENSG00000161791	FMNL3	1.15e-50	263.743	197.479	302.213	232.589	401.656	268.326
ENSG00000161860	SYCE2	2.31e-10	8.58697	69.6424	8.55319	52.6437	0.951791	55.4151
ENSG00000161921	CXCL16	2.32e-06	14.7205	6.67804	11.4042	7.65726	32.3609	15.5551
ENSG00000161929	SCIMP	0.000804441	26.9876	42.9303	51.3191	33.5005	65.6736	65.137
ENSG00000161996	WDR90	2.23e-07	161.926	175.537	240.44	156.017	297.911	157.495
ENSG00000162009	SSTR5	2.64e-05	2.45342	1.90801	1.90071	8.61442	7.61433	13.6107
ENSG00000162032	SPSB3	3.18e-20	191.367	112.573	241.39	96.673	335.03	132.218
ENSG00000162039	MEIOB	2.3e-11	7.36026	6.67804	4.75177	3.82863	1.90358	5.83316
ENSG00000162188	GNG3	2.6e-05	26.9876	28.6202	16.156	18.186	4.75895	9.72194
ENSG00000162194	LBHD1	1.81e-35	154.565	101.125	126.397	111.03	104.697	165.273
ENSG00000162241	SLC25A45	0.000121256	17.1739	20.9881	16.156	22.0146	20.9394	39.86
ENSG00000162298	SYVN1	2.29e-10	17.1739	18.1261	15.2057	14.3574	31.4091	28.1936
ENSG00000162390	ACOT11	NA	38.028	20.9881	30.4113	16.2717	25.6984	23.3327
ENSG00000162391	FAM151A	NA	33.1212	7.63205	28.5106	20.1003	4.75895	19.4439
ENSG00000162430	SEPN1	1.1e-06	7.36026	12.4021	10.4539	15.3145	2.85537	24.3049
ENSG00000162521	RBBP4	5.7e-05	40.4814	79.1825	40.8652	108.159	29.5055	65.137
ENSG00000162526	TSSK3	0.00225876	79.7362	139.285	79.8297	153.145	91.3719	110.83
ENSG00000162585	C1orf86	3.47e-15	263.743	387.326	206.227	604.924	174.178	594.983
ENSG00000162664	ZNF326	0.00131735	2.45342	2.86202	3.80142	4.78579	7.61433	7.77755
ENSG00000162704	ARPC5	0.00401324	19.6274	6.67804	27.5603	9.57158	15.2287	13.6107
ENSG00000162927	PUS10	1.34e-07	18.4007	34.3442	18.0567	38.2863	18.084	26.2492
ENSG00000162944	RFTN2	NA	18.4007	49.6083	29.461	24.8861	40.927	12.6385
ENSG00000163001	CFAP36	1.39e-09	4.90684	5.72403	19.0071	8.61442	38.0716	15.5551
ENSG00000163069	SGCB	0.00110104	4.90684	9.54006	2.85106	1.91432	0.951791	0.972194
ENSG00000163093	BBS5	9.66e-22	18.4007	41.9762	19.9574	32.5434	19.9876	16.5273
ENSG00000163110	PDLIM5	0.000290789	4.90684	14.3101	9.50354	12.4431	5.71074	9.72194
ENSG00000163131	CTSS	6.41e-10	4.90684	6.67804	5.70212	4.78579	4.75895	4.86097
ENSG00000163319	MRPS18C	4.62e-08	139.845	248.041	150.156	332.134	234.141	309.158
ENSG00000163357	DCST1	NA	22.0808	15.2641	6.65248	15.3145	0.951791	23.3327
ENSG00000163378	EOGT	7.5e-13	1.22671	2.86202	6.65248	1.91432	29.5055	22.3605
ENSG00000163428	LRRC58	5.09e-09	15.9472	28.6202	13.305	14.3574	4.75895	5.83316
ENSG00000163453	IGFBP7	0.000125297	145.979	145.009	115.943	152.188	116.118	226.521
ENSG00000163472	TMEM79	NA	390.094	247.087	254.695	322.562	214.153	498.736
ENSG00000163479	SSR2	3.96e-06	4.90684	3.81602	10.4539	1.91432	16.1804	10.6941
ENSG00000163539	CLASP2	0.000126141	2.45342	6.67804	0.950354	8.61442	3.80716	4.86097
ENSG00000163558	PRKCI	4.28e-33	6.13355	6.67804	3.80142	4.78579	1.90358	2.91658
ENSG00000163636	PSMD6	7.45e-10	61.3355	40.0682	101.688	60.301	131.347	38.8878
ENSG00000163645	ERICH6	NA	3.68013	11.4481	7.60283	9.57158	4.75895	17.4995
ENSG00000163655	GMPS	1.44e-05	6.13355	5.72403	11.4042	2.87147	7.61433	1.94439
ENSG00000163681	SLMAP	0.000785251	17.1739	18.1261	11.4042	12.4431	8.56612	18.4717
ENSG00000163705	FANCD2OS	9.23e-07	161.926	92.5385	160.61	95.7158	211.298	85.5531
ENSG00000163749	CCDC158	NA	9.81368	12.4021	9.50354	8.61442	6.66254	0.972194
ENSG00000163788	SNRK	3.46e-10	11.0404	63.9184	11.4042	41.1578	13.3251	45.6931
ENSG00000163806	SPDYA	6.22e-14	73.6026	97.3086	54.1702	97.6301	45.686	90.414
ENSG00000163840	DTX3L	NA	7.36026	8.58605	16.156	13.4002	27.6019	9.72194
ENSG00000163877	SNIP1	1.23e-27	13.4938	17.1721	15.2057	22.9718	37.1198	81.6643
ENSG00000163879	DNALI1	1.05e-31	13.4938	30.5282	12.3546	23.9289	8.56612	12.6385
ENSG00000163898	LIPH	1.04e-116	8.58697	45.7923	13.305	41.1578	32.3609	49.5819
ENSG00000163904	SENP2	0.00134906	14.7205	18.1261	19.0071	9.57158	38.0716	12.6385
ENSG00000163918	RFC4	4.3e-07	15.9472	10.4941	21.8581	5.74295	30.4573	11.6663
ENSG00000163939	PBRM1	0.000145523	35.5746	59.1483	38.0142	63.1724	16.1804	33.0546
ENSG00000163964	PIGX	8.7e-05	8.58697	10.4941	11.4042	4.78579	11.4215	3.88878
ENSG00000164010	ERMAP	0.000160826	23.3075	33.3902	23.7589	23.9289	27.6019	47.6375
ENSG00000164022	AIMP1	1.92e-37	14.7205	5.72403	20.9078	11.4859	33.3127	23.3327
ENSG00000164037	SLC9B1	NA	210.994	132.607	111.191	118.688	97.0827	132.218
ENSG00000164040	PGRMC2	0.00514707	18.4007	0.954006	8.55319	3.82863	10.4697	5.83316
ENSG00000164061	BSN	5.25e-17	83.4163	7.63205	74.1276	8.61442	124.685	17.4995
ENSG00000164070	HSPA4L	NA	20.8541	48.6543	40.8652	40.2006	61.8664	49.5819
ENSG00000164080	RAD54L2	0.0018377	12.2671	6.67804	11.4042	16.2717	8.56612	16.5273
ENSG00000164164	OTUD4	1.58e-25	391.321	281.432	308.865	245.032	275.068	135.135
ENSG00000164171	ITGA2	1.26e-09	4.90684	20.0341	8.55319	26.8004	2.85537	15.5551
ENSG00000164180	TMEM161B	NA	8.58697	10.4941	7.60283	12.4431	13.3251	14.5829
ENSG00000164346	NSA2	2.48e-14	279.69	138.331	203.376	186.646	124.685	163.329
ENSG00000164366	CCDC127	1.15e-06	30.6678	26.7122	34.2127	22.0146	39.0234	26.2492
ENSG00000164465	DCBLD1	3.01e-05	120.218	169.813	96.9361	169.417	127.54	144.857
ENSG00000164535	DAGLB	1.55e-14	33.1212	15.2641	45.617	10.5287	47.5895	24.3049
ENSG00000164543	STK17A	0.00012967	180.326	199.387	200.525	141.659	258.887	137.079
ENSG00000164591	MYOZ3	1.78e-05	12.2671	11.4481	13.305	13.4002	21.8912	3.88878
ENSG00000164597	COG5	2.39e-12	131.258	212.743	117.844	219.189	74.2397	257.631
ENSG00000164620	RELL2	4.89e-10	73.6026	125.929	51.3191	148.359	77.0951	146.801
ENSG00000164627	KIF6	NA	2.45342	12.4021	11.4042	1.91432	28.5537	2.91658
ENSG00000164663	USP49	0.000731476	42.9349	30.5282	46.5674	16.2717	14.2769	17.4995
ENSG00000164713	BRI3	4.28e-06	1431.57	939.696	982.666	805.927	1012.71	667.897
ENSG00000164764	SBSPON	1.65e-07	7.36026	26.7122	18.0567	19.1432	13.3251	35.9712
ENSG00000164794	KCNV1	3.87e-07	7.36026	7.63205	4.75177	3.82863	8.56612	4.86097
ENSG00000164818	HEATR2	NA	49.0684	28.6202	22.8085	24.8861	19.9876	28.1936
ENSG00000164867	NOS3	3.51e-08	3.68013	29.5742	2.85106	14.3574	2.85537	50.5541
ENSG00000164889	SLC4A2	NA	7.36026	11.4481	13.305	23.9289	39.9752	20.4161
ENSG00000164941	INTS8	5.04e-11	334.892	380.648	224.284	352.234	195.117	244.021
ENSG00000164975	SNAPC3	9.41e-07	9.81368	19.0801	26.6099	23.9289	29.5055	28.1936
ENSG00000164985	PSIP1	2.34e-07	74.8293	33.3902	73.1773	35.4148	58.0592	32.0824
ENSG00000165046	LETM2	0.000227504	4.90684	12.4021	4.75177	17.2288	10.4697	12.6385
ENSG00000165119	HNRNPK	3.12e-30	14.7205	14.3101	20.9078	9.57158	15.2287	3.88878
ENSG00000165219	GAPVD1	3.66e-09	42.9349	40.0682	41.8156	43.0721	44.7342	46.6653
ENSG00000165434	PGM2L1	NA	2.45342	4.77003	1.90071	5.74295	7.61433	1.94439
ENSG00000165462	PHOX2A	0.0017971	7.36026	7.63205	8.55319	6.70011	13.3251	8.74975
ENSG00000165476	REEP3	1.41e-09	7.36026	11.4481	7.60283	12.4431	8.56612	17.4995
ENSG00000165507	C10orf10	8.13e-06	15.9472	76.3205	9.50354	88.0585	22.843	41.8043
ENSG00000165512	ZNF22	NA	41.7081	3.81602	7.60283	8.61442	9.51791	12.6385
ENSG00000165527	ARF6	3.68e-16	121.444	65.8264	83.6312	16.2717	86.613	5.83316
ENSG00000165629	ATP5C1	3.08e-41	11.0404	11.4481	12.3546	11.4859	11.4215	11.6663
ENSG00000165650	PDZD8	7.81e-05	3.68013	7.63205	2.85106	2.87147	1.90358	14.5829
ENSG00000165688	PMPCA	NA	12.2671	15.2641	10.4539	6.70011	11.4215	6.80536
ENSG00000165695	AK8	NA	12.2671	0.954006	5.70212	3.82863	4.75895	7.77755
ENSG00000165716	FAM69B	0.000296467	60.1088	52.4703	54.1702	28.7147	88.5165	30.138
ENSG00000165801	ARHGEF40	0.00175532	14.7205	4.77003	17.1064	8.61442	28.5537	11.6663
ENSG00000165819	METTL3	5.15e-09	40.4814	59.1483	41.8156	86.1442	37.1198	69.998
ENSG00000165914	TTC7B	0.0115163	11.0404	11.4481	12.3546	18.186	19.9876	21.3883
ENSG00000165995	CACNB2	0.00113856	15.9472	39.1142	26.6099	39.2435	33.3127	43.7487
ENSG00000166004	CEP295	2.75e-06	94.4567	85.8605	106.44	58.3866	158.949	79.7199
ENSG00000166016	ABTB2	2.47e-07	44.1616	13.3561	116.894	38.2863	182.744	32.0824
ENSG00000166035	LIPC	NA	9.81368	3.81602	3.80142	2.87147	7.61433	12.6385
ENSG00000166086	JAM3	0.0124761	61.3355	95.4006	99.7872	85.1871	218.912	121.524
ENSG00000166164	BRD7	2.13e-17	349.612	238.501	240.44	202.917	261.742	146.801
ENSG00000166171	DPCD	4.22e-12	79.7362	44.8383	68.4255	49.7722	103.745	59.3038
ENSG00000166206	GABRB3	3.25e-05	7.36026	6.67804	7.60283	1.91432	1.90358	0.972194
ENSG00000166233	ARIH1	0.000183361	29.441	33.3902	27.5603	28.7147	31.4091	4.86097
ENSG00000166326	TRIM44	8.04e-05	9.81368	2.86202	15.2057	1.91432	6.66254	3.88878
ENSG00000166348	USP54	4.34e-05	96.9101	45.7923	125.447	22.0146	78.0468	30.138
ENSG00000166377	ATP9B	NA	11.0404	15.2641	21.8581	11.4859	27.6019	18.4717
ENSG00000166411	IDH3A	2.12e-11	9.81368	14.3101	4.75177	12.4431	6.66254	70.9702
ENSG00000166435	XRRA1	4.32e-07	754.427	490.359	646.241	297.676	754.77	273.187
ENSG00000166478	ZNF143	2.72e-06	31.8945	28.6202	45.617	28.7147	15.2287	11.6663
ENSG00000166503	HDGFRP3	1.49e-66	14.7205	95.4006	20.9078	72.744	24.7466	39.86
ENSG00000166526	ZNF3	0.000110547	192.594	191.755	192.922	179.946	241.755	339.296
ENSG00000166676	TVP23A	7.06e-05	428.122	194.617	233.787	209.618	214.153	170.134
ENSG00000166685	COG1	0.000188856	1085.64	1288.86	871.475	1538.15	929.9	1271.63
ENSG00000166704	ZNF606	NA	25.7609	4.77003	6.65248	8.61442	6.66254	9.72194
ENSG00000166780	C16orf45	NA	28.2143	8.58605	15.2057	21.0575	5.71074	21.3883
ENSG00000166783	KIAA0430	0.00128412	11.0404	30.5282	16.156	22.0146	10.4697	4.86097
ENSG00000166813	KIF7	4.82e-29	152.112	148.825	181.518	193.346	230.333	245.965
ENSG00000166839	ANKDD1A	NA	74.8293	352.028	184.369	142.617	500.642	244.021
ENSG00000166912	MTMR10	3.51e-05	309.131	305.282	380.142	297.676	576.785	450.126
ENSG00000166986	MARS	1.66e-09	148.432	210.835	187.22	580.038	215.105	859.42
ENSG00000167004	PDIA3	1.1e-18	35.5746	179.353	47.5177	139.745	31.4091	115.691
ENSG00000167065	DUSP18	8.79e-12	2.45342	29.5742	6.65248	39.2435	7.61433	23.3327
ENSG00000167094	TTC16	1.81e-07	18.4007	5.72403	12.3546	7.65726	23.7948	8.74975
ENSG00000167100	SAMD14	3.11e-13	217.128	298.604	153.957	477.622	192.262	802.06
ENSG00000167131	CCDC103	5.72e-14	99.3635	32.4362	72.2269	46.9007	35.2163	58.3316
ENSG00000167191	GPRC5B	2.25e-08	101.817	115.435	99.7872	148.359	63.77	218.744
ENSG00000167283	ATP5L	8.04e-05	38.028	24.8041	26.6099	32.5434	48.5413	25.277
ENSG00000167395	ZNF646	5.09e-12	35.5746	108.757	58.922	140.702	104.697	108.886
ENSG00000167460	TPM4	NA	1.22671	4.77003	0.950354	11.4859	23.7948	4.86097
ENSG00000167513	CDT1	1.31e-13	7.36026	6.67804	7.60283	7.65726	30.4573	9.72194
ENSG00000167525	PROCA1	NA	12.2671	21.9421	11.4042	12.4431	33.3127	7.77755
ENSG00000167553	TUBA1C	NA	99.3635	52.4703	65.5744	85.1871	41.8788	81.6643
ENSG00000167566	NCKAP5L	8.34e-14	8.58697	9.54006	8.55319	9.57158	26.6501	5.83316
ENSG00000167595	PROSER3	NA	6.13355	9.54006	15.2057	12.4431	36.168	2.91658
ENSG00000167614	TTYH1	9.01e-06	38.028	61.0564	48.4681	33.5005	32.3609	18.4717
ENSG00000167619	TMEM145	2.46e-09	6.13355	6.67804	6.65248	12.4431	15.2287	12.6385
ENSG00000167635	ZNF146	NA	14.7205	1.90801	3.80142	0.957158	4.75895	1.94439
ENSG00000167654	ATCAY	2.16e-05	17.1739	20.0341	19.0071	17.2288	21.8912	15.5551
ENSG00000167671	UBXN6	4.97e-05	46.615	93.4926	59.8723	97.6301	24.7466	65.137
ENSG00000167676	PLIN4	3.88e-05	11.0404	98.2626	23.7589	66.0439	36.168	67.0814
ENSG00000167685	ZNF444	2.53e-98	11.0404	14.3101	16.156	13.4002	26.6501	12.6385
ENSG00000167720	SRR	1.91e-12	1610.67	951.144	1171.79	923.657	1138.34	555.123
ENSG00000167740	CYB5D2	8.48e-06	12.2671	9.54006	11.4042	9.57158	1.90358	1.94439
ENSG00000167769	ACER1	1.04e-06	4.90684	4.77003	8.55319	4.78579	5.71074	4.86097
ENSG00000167770	OTUB1	1.19e-09	12.2671	37.2062	12.3546	32.5434	14.2769	11.6663
ENSG00000167840	ZNF232	NA	26.9876	10.4941	22.8085	23.9289	9.51791	40.8322
ENSG00000167863	ATP5H	0.00469595	13.4938	89.6765	9.50354	69.8725	34.2645	57.3594
ENSG00000167965	MLST8	4.72e-09	7.36026	30.5282	4.75177	20.1003	9.51791	34.0268
ENSG00000167968	DNASE1L2	NA	1.22671	8.58605	2.85106	1.91432	11.4215	1.94439
ENSG00000167969	ECI1	6.73e-05	3.68013	16.2181	6.65248	14.3574	9.51791	11.6663
ENSG00000167986	DDB1	2.57e-56	104.27	95.4006	105.489	99.5444	116.118	113.747
ENSG00000167995	BEST1	NA	27891.7	16895.4	20261.5	22354.4	15457.1	22884.5
ENSG00000168014	C2CD3	0.000650382	24.5342	39.1142	40.8652	25.8433	62.8182	38.8878
ENSG00000168036	CTNNB1	8.48e-05	3.68013	8.58605	6.65248	37.3292	7.61433	33.0546
ENSG00000168071	CCDC88B	1.4e-16	13.4938	24.8041	13.305	13.4002	50.4449	9.72194
ENSG00000168140	VASN	0.000157026	18.4007	36.2522	14.2553	42.1149	16.1804	14.5829
ENSG00000168175	MAPK1IP1L	5.81e-07	8.58697	7.63205	14.2553	12.4431	17.1322	24.3049
ENSG00000168243	GNG4	3.11e-05	4.90684	5.72403	6.65248	7.65726	4.75895	6.80536
ENSG00000168255	POLR2J3	2.28e-05	29.441	41.0222	38.9645	43.0721	21.8912	76.8033
ENSG00000168301	KCTD6	6.47e-47	6.13355	3.81602	7.60283	1.91432	8.56612	0.972194
ENSG00000168385	2019-09-02	3.66e-11	206.087	120.205	171.064	141.659	124.685	136.107
ENSG00000168393	DTYMK	2.6e-11	2.45342	19.0801	1.90071	16.2717	1.90358	12.6385
ENSG00000168434	COG7	1.09e-09	110.404	75.3664	95.9858	44.0293	95.1791	37.9156
ENSG00000168522	FNTA	NA	4.90684	27.6662	9.50354	18.186	32.3609	9.72194
ENSG00000168569	TMEM223	2.85e-14	311.584	317.684	270.851	385.735	201.78	435.543
ENSG00000168591	TMUB2	NA	9.81368	9.54006	11.4042	11.4859	33.3127	7.77755
ENSG00000168612	ZSWIM1	4.46e-06	8.58697	22.8961	19.0071	35.4148	46.6377	29.1658
ENSG00000168676	KCTD19	2.46e-05	4.90684	6.67804	8.55319	6.70011	17.1322	11.6663
ENSG00000168734	PKIG	2.09e-24	103.044	64.8724	54.1702	83.2727	18.084	73.8867
ENSG00000168795	ZBTB5	NA	52.7485	97.3086	60.8227	52.6437	100.89	49.5819
ENSG00000168806	LCMT2	0.00507072	18.4007	8.58605	18.0567	5.74295	9.51791	3.88878
ENSG00000168876	ANKRD49	6.32e-12	23.3075	27.6662	26.6099	34.4577	16.1804	50.5541
ENSG00000168883	USP39	NA	42.9349	34.3442	27.5603	38.2863	22.843	33.0546
ENSG00000168890	TMEM150A	1.04e-05	8.58697	12.4021	4.75177	31.5862	7.61433	29.1658
ENSG00000168970	JMJD7-PLA2G4B	NA	4.90684	4.77003	2.85106	9.57158	0.951791	8.74975
ENSG00000169084	DHRSX	NA	4.90684	2.86202	3.80142	4.78579	9.51791	1.94439
ENSG00000169093	ASMTL	0.0120497	33.1212	47.7003	46.5674	11.4859	42.8306	2.91658
ENSG00000169213	RAB3B	0.000598286	8.58697	5.72403	15.2057	15.3145	35.2163	15.5551
ENSG00000169231	THBS3	NA	79.7362	142.147	139.702	92.8443	136.106	60.276
ENSG00000169239	CA5B	6.51e-13	6.13355	11.4481	6.65248	9.57158	23.7948	6.80536
ENSG00000169241	SLC50A1	0.0121744	17.1739	14.3101	19.9574	9.57158	8.56612	3.88878
ENSG00000169314	C22orf15	0.0276515	25.7609	16.2181	19.9574	14.3574	16.1804	36.9434
ENSG00000169402	RSPH10B2	9.49e-05	53.9753	72.5044	63.6737	73.7012	117.07	89.4419
ENSG00000169410	PTPN9	1.58e-20	2.45342	10.4941	1.90071	7.65726	1.90358	9.72194
ENSG00000169592	INO80E	1.31e-13	165.606	115.435	132.099	100.502	107.552	97.2194
ENSG00000169607	CKAP2L	2.97e-08	6.13355	2.86202	2.85106	7.65726	3.80716	7.77755
ENSG00000169660	HEXDC	0.00021639	96.9101	67.7344	56.0709	84.2299	38.0716	99.1638
ENSG00000169683	LRRC45	4.69e-06	12.2671	7.63205	17.1064	4.78579	20.9394	4.86097
ENSG00000169718	DUS1L	3.33e-20	17.1739	15.2641	14.2553	18.186	15.2287	79.7199
ENSG00000169752	NRG4	NA	33.1212	121.159	70.3262	143.574	98.0344	113.747
ENSG00000169758	C15orf27	0.0203609	20.8541	68.6884	28.5106	48.8151	39.0234	36.9434
ENSG00000169908	TM4SF1	5.49e-05	14.7205	13.3561	17.1064	14.3574	25.6984	3.88878
ENSG00000169925	BRD3	1.17e-17	44.1616	67.7344	38.9645	74.6583	51.3967	95.275
ENSG00000169946	ZFPM2	NA	38.028	41.9762	19.0071	35.4148	16.1804	34.999
ENSG00000169962	TAS1R3	6.79e-07	11.0404	26.7122	18.0567	26.8004	17.1322	5.83316
ENSG00000169967	MAP3K2	7.06e-76	57.6554	72.5044	43.7163	66.0439	20.9394	69.0258
ENSG00000170142	UBE2E1	4.13e-10	19.6274	41.9762	15.2057	38.2863	5.71074	37.9156
ENSG00000170234	PWWP2A	0.000503551	4.90684	18.1261	10.4539	37.3292	36.168	13.6107
ENSG00000170236	USP50	0.00239577	28.2143	32.4362	11.4042	27.7576	11.4215	86.5253
ENSG00000170291	ELP5	NA	399.908	172.675	252.794	201.003	197.972	245.965
ENSG00000170348	TMED10	0.000232159	8.58697	4.77003	3.80142	3.82863	2.85537	2.91658
ENSG00000170364	SETMAR	7.23e-05	7.36026	15.2641	7.60283	11.4859	0.951791	8.74975
ENSG00000170421	KRT8	0.000454147	14342.7	7249.49	6700	6695.32	4041.3	5033.05
ENSG00000170473	WIBG	NA	4.90684	27.6662	13.305	11.4859	17.1322	7.77755
ENSG00000170485	NPAS2	0.0003575	14.7205	3.81602	9.50354	3.82863	1.90358	10.6941
ENSG00000170584	NUDCD2	1.2e-06	24.5342	72.5044	28.5106	52.6437	16.1804	67.0814
ENSG00000170629	DPY19L2P2	0.00193341	105.497	80.1365	76.9787	67.0011	107.552	61.2482
ENSG00000170776	AKAP13	0.00136088	25.7609	159.319	50.3688	156.017	78.0468	40.8322
ENSG00000170909	OSCAR	4.57e-06	80.9629	30.5282	44.6666	30.6291	83.7576	0.972194
ENSG00000170917	NUDT6	3.05e-17	118.991	100.171	94.0851	41.1578	84.7094	27.2214
ENSG00000170919	TPT1-AS1	2.63e-14	89.5498	87.7685	95.9858	61.2581	81.854	55.4151
ENSG00000171159	C9orf16	0.00332971	25.7609	5.72403	9.50354	5.74295	38.0716	1.94439
ENSG00000171236	LRG1	3.45e-07	8.58697	1.90801	5.70212	3.82863	9.51791	1.94439
ENSG00000171307	ZDHHC16	0.000686137	8.58697	3.81602	1.90071	3.82863	1.90358	6.80536
ENSG00000171320	ESCO2	NA	6.13355	6.67804	11.4042	5.74295	16.1804	10.6941
ENSG00000171451	DSEL	NA	2.45342	11.4481	1.90071	5.74295	15.2287	6.80536
ENSG00000171766	GATM	2.92e-24	8.58697	6.67804	6.65248	3.82863	8.56612	1.94439
ENSG00000171790	SLFNL1	0	612.128	71.5504	628.184	78.487	754.77	91.3862
ENSG00000171848	RRM2	NA	4.90684	7.63205	4.75177	11.4859	17.1322	12.6385
ENSG00000171861	RNMTL1	1.09e-42	12.2671	14.3101	9.50354	9.57158	10.4697	3.88878
ENSG00000171943	SRGAP2C	NA	8.58697	6.67804	9.50354	13.4002	2.85537	18.4717
ENSG00000172000	ZNF556	NA	31.8945	28.6202	24.7092	45.9436	6.66254	23.3327
ENSG00000172171	TEFM	4.51e-55	36.8013	95.4006	57.9716	72.744	99.938	39.86
ENSG00000172250	SERHL	0.00104975	179.1	124.021	112.142	114.859	108.504	95.275
ENSG00000172262	ZNF131	3.17e-09	15.9472	5.72403	8.55319	8.61442	17.1322	2.91658
ENSG00000172270	BSG	NA	66.2424	27.6662	34.2127	16.2717	29.5055	19.4439
ENSG00000172273	HINFP	NA	51.5218	38.1602	45.617	39.2435	37.1198	38.8878
ENSG00000172346	CSDC2	3.97e-05	127.578	133.561	74.1276	136.874	81.854	199.3
ENSG00000172349	IL16	2.45e-23	55.202	379.694	57.0212	442.207	73.2879	663.036
ENSG00000172366	FAM195A	0.00204414	42.9349	9.54006	28.5106	9.57158	42.8306	40.8322
ENSG00000172404	DNAJB7	4.73e-05	29.441	41.9762	29.461	29.6719	11.4215	30.138
ENSG00000172476	RAB40A	5.17e-23	2.45342	4.77003	2.85106	8.61442	2.85537	30.138
ENSG00000172508	CARNS1	5.78e-19	11.0404	16.2181	12.3546	15.3145	16.1804	54.4429
ENSG00000172531	PPP1CA	1.07e-13	77.2827	112.573	66.5248	103.373	64.7218	202.216
ENSG00000172757	CFL1	8.38e-07	210.994	113.527	173.915	122.516	174.178	118.608
ENSG00000172803	SNX32	NA	6706.42	4128.94	4359.27	4571.39	3514.01	4636.39
ENSG00000172888	ZNF621	NA	1.22671	14.3101	6.65248	10.5287	12.3733	3.88878
ENSG00000172922	RNASEH2C	0.000356856	905.312	484.635	714.666	301.505	693.855	375.267
ENSG00000172969	FRG2C	2.36e-07	2.45342	1.90801	3.80142	1.91432	9.51791	4.86097
ENSG00000173011	TADA2B	6.73e-08	29.441	36.2522	19.0071	39.2435	26.6501	39.86
ENSG00000173065	FAM222B	NA	239.208	137.377	145.404	107.202	81.854	139.024
ENSG00000173113	TRMT112	0.000127765	315.265	322.454	263.248	272.79	245.562	298.464
ENSG00000173171	MTX1	NA	386.414	235.639	343.078	271.833	190.358	317.907
ENSG00000173221	GLRX	NA	17.1739	27.6662	20.9078	30.6291	16.1804	11.6663
ENSG00000173258	ZNF483	4.46e-11	6.13355	12.4021	9.50354	13.4002	6.66254	15.5551
ENSG00000173264	GPR137	NA	343.479	202.249	225.234	316.819	152.287	401.516
ENSG00000173272	MZT2A	3.98e-15	14.7205	6.67804	15.2057	4.78579	15.2287	4.86097
ENSG00000173281	PPP1R3B	4.92e-36	6.13355	1.90801	8.55319	3.82863	6.66254	12.6385
ENSG00000173327	MAP3K11	3.54e-13	28.2143	12.4021	29.461	12.4431	12.3733	20.4161
ENSG00000173349	SFT2D3	4.58e-07	117.764	74.4124	75.078	48.8151	63.77	20.4161
ENSG00000173517	PEAK1	0.00484791	22.0808	32.4362	38.0142	22.9718	35.2163	6.80536
ENSG00000173540	GMPPB	6.08e-05	220.808	252.811	191.972	240.247	194.165	229.438
ENSG00000173546	CSPG4	0.000929148	11.0404	43.8843	26.6099	22.9718	24.7466	3.88878
ENSG00000173599	PC	3.1e-07	511.538	257.582	365.886	124.431	307.428	98.1916
ENSG00000173681	CXorf23	NA	3.68013	9.54006	7.60283	9.57158	24.7466	10.6941
ENSG00000173786	CNP	5.69e-05	407.268	311.96	301.262	307.248	295.055	213.883
ENSG00000173821	RNF213	6.05e-11	42.9349	350.12	86.4822	460.393	30.4573	338.324
ENSG00000173889	PHC3	0.0013697	9.81368	25.7582	19.0071	43.0721	25.6984	43.7487
ENSG00000173890	GPR160	3.6e-05	6.13355	20.0341	10.4539	15.3145	33.3127	0.972194
ENSG00000173917	HOXB2	NA	23.3075	17.1721	23.7589	5.74295	41.8788	11.6663
ENSG00000173926	2019-03-03	6.85e-08	8.58697	4.77003	16.156	5.74295	28.5537	7.77755
ENSG00000174032	SLC25A30	0.00266572	3.68013	8.58605	4.75177	13.4002	5.71074	8.74975
ENSG00000174038	C9orf131	3.26e-14	15.9472	16.2181	28.5106	10.5287	82.8058	25.277
ENSG00000174151	CYB561D1	NA	2.45342	1.90801	3.80142	0.957158	0.951791	12.6385
ENSG00000174225	ARL13A	1.81e-05	9.81368	7.63205	10.4539	3.82863	6.66254	4.86097
ENSG00000174238	PITPNA	0.00384844	85.8697	62.9644	95.0354	61.2581	64.7218	115.691
ENSG00000174292	TNK1	5.57e-10	8.58697	11.4481	8.55319	23.9289	6.66254	28.1936
ENSG00000174456	C12orf76	8.73e-12	114.084	209.881	117.844	265.133	93.2755	301.38
ENSG00000174483	BBS1	0.00228692	25.7609	22.8961	19.0071	21.0575	6.66254	72.9146
ENSG00000174521	TTC9B	NA	65.0156	102.079	34.2127	72.744	36.168	89.4419
ENSG00000174527	MYO1H	8.6e-09	18.4007	8.58605	13.305	7.65726	10.4697	6.80536
ENSG00000174586	ZNF497	1.09e-19	101.817	341.534	127.347	467.093	126.588	516.235
ENSG00000174606	ANGEL2	0.000926561	4.90684	9.54006	2.85106	5.74295	2.85537	14.5829
ENSG00000174628	IQCK	2.8e-06	139.845	141.193	77.929	165.588	75.1915	170.134
ENSG00000174652	ZNF266	1.69e-07	9.81368	15.2641	6.65248	7.65726	11.4215	8.74975
ENSG00000174775	HRAS	1.42e-08	35.5746	23.8501	24.7092	22.0146	9.51791	32.0824
ENSG00000174804	FZD4	2.29e-05	1307.67	928.247	965.56	756.155	1140.25	718.451
ENSG00000174989	FBXW8	NA	7.36026	10.4941	11.4042	9.57158	14.2769	0.972194
ENSG00000174996	KLC2	0.000370256	4.90684	77.2745	21.8581	84.2299	34.2645	88.4697
ENSG00000175029	CTBP2	0.000143589	553.246	642.046	469.475	678.625	484.461	640.676
ENSG00000175061	LRRC75A-AS1	7.28e-31	4.90684	8.58605	2.85106	12.4431	1.90358	13.6107
ENSG00000175097	RAG2	2.16e-06	7.36026	3.81602	1.90071	11.4859	34.2645	40.8322
ENSG00000175147	TMEM51-AS1	1.14e-06	2.45342	13.3561	2.85106	26.8004	0.951791	11.6663
ENSG00000175175	PPM1E	0.000585892	9.81368	26.7122	14.2553	31.5862	16.1804	21.3883
ENSG00000175182	FAM131A	6.37e-29	177.873	411.176	177.716	422.107	205.587	374.295
ENSG00000175203	DCTN2	3.36e-05	7.36026	4.77003	8.55319	4.78579	4.75895	11.6663
ENSG00000175221	MED16	8.42e-18	8.58697	41.9762	8.55319	87.1014	3.80716	83.6087
ENSG00000175305	CCNE2	1.47e-08	123.898	135.469	139.702	178.989	137.058	242.076
ENSG00000175334	BANF1	2.47e-05	71.1492	53.4243	64.6241	61.2581	53.3003	69.0258
ENSG00000175348	TMEM9B	4.96e-05	35.5746	39.1142	38.0142	26.8004	55.2039	42.7765
ENSG00000175352	NRIP3	0.00116643	4.90684	18.1261	9.50354	22.9718	12.3733	17.4995
ENSG00000175387	SMAD2	0.00126943	170.513	181.261	175.816	142.617	152.287	134.163
ENSG00000175482	POLD4	2.99e-05	8.58697	20.0341	12.3546	16.2717	6.66254	10.6941
ENSG00000175544	CABP4	0.00269826	4.90684	3.81602	3.80142	3.82863	0.951791	1.94439
ENSG00000175573	C11orf68	NA	24.5342	43.8843	43.7163	33.5005	151.335	36.9434
ENSG00000175602	CCDC85B	1.64e-12	2009.35	485.589	1075.8	224.932	1065.05	81.6643
ENSG00000175727	MLXIP	4.26e-05	20.8541	20.9881	18.0567	15.3145	39.0234	15.5551
ENSG00000175826	CTDNEP1	0.00630588	104.27	77.2745	76.0283	109.116	65.6736	82.6365
ENSG00000175894	TSPEAR	1.21e-20	18.4007	119.251	21.8581	310.119	62.8182	505.541
ENSG00000175931	UBE2O	9.6e-06	6.13355	1.90801	7.60283	2.87147	5.71074	10.6941
ENSG00000176049	JAKMIP2	7.85e-08	3.68013	2.86202	3.80142	2.87147	8.56612	0.972194
ENSG00000176087	SLC35A4	7.46e-69	2.45342	5.72403	6.65248	4.78579	29.5055	3.88878
ENSG00000176208	ATAD5	NA	13.4938	17.1721	28.5106	12.4431	44.7342	25.277
ENSG00000176320	RP11-404O13.5	0.0123083	11.0404	11.4481	22.8085	19.1432	39.0234	16.5273
ENSG00000176371	ZSCAN2	5.96e-15	30.6678	20.9881	17.1064	17.2288	7.61433	8.74975
ENSG00000176422	SPRYD4	4.49e-42	30.6678	162.181	33.2624	176.117	31.4091	231.382
ENSG00000176438	SYNE3	1.28e-29	137.392	159.319	137.801	169.417	141.817	248.882
ENSG00000176472	ZNF575	1.45e-68	30.6678	51.5163	20.9078	52.6437	7.61433	90.414
ENSG00000176542	KIAA2018	2.74e-08	4.90684	2.86202	3.80142	3.82863	8.56612	3.88878
ENSG00000176593	CTD-2368P22.1	0.00230144	13.4938	15.2641	14.2553	23.9289	42.8306	27.2214
ENSG00000176681	LRRC37A	3.56e-33	13.4938	2.86202	8.55319	8.61442	2.85537	26.2492
ENSG00000176692	FOXC2	NA	34.3479	21.9421	18.0567	9.57158	21.8912	8.74975
ENSG00000176731	C8orf59	0.00207754	98.1368	108.757	90.2836	108.159	157.997	57.3594
ENSG00000176783	RUFY1	4.81e-05	26.9876	25.7582	22.8085	22.9718	38.0716	34.0268
ENSG00000176788	BASP1	7.82e-07	77.2827	107.803	66.5248	124.431	59.011	94.3028
ENSG00000176912	TYMSOS	1.94e-06	441.616	246.133	305.064	184.731	332.175	184.717
ENSG00000176994	SMCR8	2.06e-10	22.0808	58.1943	35.1631	54.558	39.0234	41.8043
ENSG00000177042	TMEM80	7.05e-05	142.298	89.6765	91.234	87.1014	97.0827	69.998
ENSG00000177169	ULK1	6.25e-09	26.9876	3.81602	21.8581	1.91432	7.61433	2.91658
ENSG00000177303	CASKIN2	2.45e-13	7.36026	6.67804	9.50354	2.87147	10.4697	2.91658
ENSG00000177324	BEND2	0.000122567	3.68013	11.4481	5.70212	3.82863	13.3251	2.91658
ENSG00000177335	C8orf31	7.53e-17	6.13355	1.90801	3.80142	8.61442	3.80716	27.2214
ENSG00000177370	TIMM22	7.36e-12	96.9101	51.5163	63.6737	58.3866	51.3967	49.5819
ENSG00000177374	HIC1	0.000180626	371.693	362.522	322.17	523.565	290.296	590.122
ENSG00000177556	ATOX1	0.000560805	26.9876	27.6662	26.6099	11.4859	10.4697	6.80536
ENSG00000177595	PIDD1	8.97e-06	42.9349	24.8041	33.2624	14.3574	32.3609	14.5829
ENSG00000177614	PGBD5	0.00537855	14.7205	15.2641	9.50354	19.1432	5.71074	11.6663
ENSG00000177640	CASC2	2e-25	51.5218	14.3101	25.6596	20.1003	19.0358	26.2492
ENSG00000177685	CRACR2B	NA	58.8821	83.9525	57.9716	52.6437	59.011	39.86
ENSG00000177697	CD151	3.84e-06	61.3355	49.6083	38.9645	79.4441	37.1198	74.8589
ENSG00000177699	RP11-16K12.1	1.17e-05	1.22671	1.90801	0.950354	2.87147	10.4697	9.72194
ENSG00000177842	ZNF620	9.46e-09	7.36026	14.3101	5.70212	9.57158	5.71074	12.6385
ENSG00000177879	AP3S1	3.47e-06	158.246	113.527	113.092	124.431	83.7576	166.245
ENSG00000177981	ASB8	0.0113125	3.68013	29.5742	14.2553	44.9864	28.5537	26.2492
ENSG00000177990	DPY19L2	4.54e-25	89.5498	42.9303	57.9716	28.7147	37.1198	23.3327
ENSG00000178035	IMPDH2	1.96e-13	242.889	225.145	234.737	172.288	196.069	62.2204
ENSG00000178104	PDE4DIP	6.28e-08	24.5342	41.0222	45.617	28.7147	51.3967	13.6107
ENSG00000178149	DALRD3	1.07e-13	954.381	679.252	866.723	625.981	996.525	663.036
ENSG00000178177	LCORL	0.00587386	426.895	258.536	350.681	300.548	434.968	244.021
ENSG00000178187	ZNF454	0.0110221	6.13355	2.86202	3.80142	3.82863	8.56612	1.94439
ENSG00000178199	ZC3H12D	0.00273048	1.22671	7.63205	1.90071	6.70011	17.1322	23.3327
ENSG00000178201	VN1R1	NA	1.22671	2.86202	5.70212	0.957158	10.4697	0.972194
ENSG00000178202	KDELC2	4.44e-36	7.36026	9.54006	4.75177	7.65726	2.85537	3.88878
ENSG00000178252	WDR6	NA	112.857	63.9184	69.3759	67.0011	61.8664	81.6643
ENSG00000178297	TMPRSS9	8.63e-11	34.3479	31.4822	29.461	26.8004	26.6501	9.72194
ENSG00000178342	KCNG2	1.39e-22	15.9472	24.8041	8.55319	27.7576	1.90358	30.138
ENSG00000178401	DNAJC22	2.67e-05	4.90684	3.81602	13.305	3.82863	11.4215	3.88878
ENSG00000178802	MPI	6.25e-40	1273.33	891.041	1277.28	663.31	1113.6	447.209
ENSG00000178896	EXOSC4	9.52e-19	29.441	48.6543	21.8581	92.8443	8.56612	104.997
ENSG00000178922	HYI	1.76e-08	154.565	153.595	158.709	229.718	236.996	303.325
ENSG00000178927	C17orf62	7.78e-08	22.0808	8.58605	12.3546	8.61442	12.3733	12.6385
ENSG00000178982	EIF3K	2.45e-05	7.36026	15.2641	4.75177	6.70011	3.80716	6.80536
ENSG00000178997	EXD1	0.000316615	2.45342	2.86202	6.65248	6.70011	8.56612	2.91658
ENSG00000179059	ZFP42	0.0108334	2.45342	0.954006	2.85106	0.957158	0.951791	0.972194
ENSG00000179219	LINC00311	1.62e-13	1.22671	9.54006	5.70212	3.82863	9.51791	0.972194
ENSG00000179242	CDH4	0.000136724	13.4938	26.7122	20.9078	31.5862	27.6019	9.72194
ENSG00000179271	GADD45GIP1	0.00790726	1226.71	594.346	739.376	688.197	666.254	425.821
ENSG00000179295	PTPN11	1.68e-06	4.90684	7.63205	18.0567	3.82863	38.0716	23.3327
ENSG00000179335	CLK3	0.000490487	399.908	519.933	469.475	453.693	533.003	552.206
ENSG00000179348	GATA2	NA	9.81368	10.4941	16.156	9.57158	31.4091	10.6941
ENSG00000179362	HMGN2P46	9.9e-08	49.0684	67.7344	42.7659	64.1296	43.7824	53.4707
ENSG00000179406	LINC00174	NA	13.4938	35.2982	23.7589	29.6719	26.6501	16.5273
ENSG00000179409	GEMIN4	4.23e-40	19.6274	15.2641	14.2553	10.5287	4.75895	3.88878
ENSG00000179477	ALOX12B	3.7e-13	3.68013	4.77003	0.950354	7.65726	3.80716	13.6107
ENSG00000179528	LBX2	1.78e-06	29.441	33.3902	41.8156	17.2288	30.4573	17.4995
ENSG00000179532	DNHD1	0.00019225	112.857	118.297	75.078	108.159	75.1915	55.4151
ENSG00000179564	LSMEM2	0.000585402	599.861	376.832	407.702	358.934	396.897	195.411
ENSG00000179583	CIITA	2.44e-15	282.143	318.638	215.73	333.091	173.226	516.235
ENSG00000179698	KIAA1875	0.00228692	17.1739	18.1261	21.8581	31.5862	20.9394	30.138
ENSG00000179715	PCED1B	3.37e-05	72.3759	31.4822	29.461	14.3574	48.5413	12.6385
ENSG00000179818	PCBP1-AS1	1.92e-09	6637.73	3442.05	4309.86	2859.99	4264.97	2286.6
ENSG00000179832	MROH1	1.58e-12	40.4814	79.1825	49.4184	61.2581	38.0716	33.0546
ENSG00000179846	NKPD1	NA	12.2671	4.77003	8.55319	7.65726	24.7466	14.5829
ENSG00000179889	PDXDC1	NA	922.486	746.032	780.241	928.443	552.039	919.696
ENSG00000179933	C14orf119	NA	44.1616	45.7923	62.7234	25.8433	93.2755	21.3883
ENSG00000179950	PUF60	4.41e-06	8.58697	18.1261	4.75177	14.3574	16.1804	34.999
ENSG00000180096	2019-09-01	2.94e-37	28.2143	27.6662	24.7092	24.8861	20.9394	21.3883
ENSG00000180104	EXOC3	0.00169505	331.212	198.433	224.284	187.603	236.044	244.021
ENSG00000180264	GPR144	0.0152013	2.45342	12.4021	9.50354	27.7576	17.1322	19.4439
ENSG00000180336	C17orf104	2.86e-08	107.951	101.125	107.39	88.0585	143.72	58.3316
ENSG00000180423	HARBI1	NA	67.4691	47.7003	57.0212	57.4295	39.0234	76.8033
ENSG00000180448	HMHA1	4.55e-06	120.218	145.963	87.4326	163.674	95.1791	205.133
ENSG00000180479	ZNF571	8.1e-12	15.9472	31.4822	9.50354	24.8861	13.3251	11.6663
ENSG00000180592	SKIDA1	1.02e-05	11.0404	1.90801	8.55319	3.82863	28.5537	4.86097
ENSG00000180610	ZBTB12P1	NA	1.22671	6.67804	0.950354	2.87147	1.90358	18.4717
ENSG00000180822	PSMG4	1.34e-12	94.4567	153.595	58.922	194.303	53.3003	261.52
ENSG00000180879	SSR4	6.5e-06	237.982	113.527	160.61	134.959	213.201	112.775
ENSG00000180979	LRRC57	6.08e-05	40.4814	56.2863	32.312	49.7722	22.843	26.2492
ENSG00000181007	ZFP82	NA	11.0404	2.86202	6.65248	3.82863	5.71074	6.80536
ENSG00000181019	NQO1	NA	11.0404	9.54006	21.8581	17.2288	48.5413	6.80536
ENSG00000181126	HLA-V	2.94e-10	3.68013	8.58605	2.85106	8.61442	2.85537	19.4439
ENSG00000181163	NPM1	NA	24.5342	11.4481	22.8085	3.82863	8.56612	12.6385
ENSG00000181192	DHTKD1	0.00837465	7.36026	3.81602	10.4539	1.91432	5.71074	1.94439
ENSG00000181322	NME9	0.00924258	24.5342	19.0801	35.1631	22.0146	72.3361	2.91658
ENSG00000181350	LRRC75A	0.000711771	1798.36	1317.48	1427.43	1418.51	1229.71	1111.22
ENSG00000181392	SYNE4	2.83e-08	7.36026	10.4941	13.305	11.4859	3.80716	26.2492
ENSG00000181418	DDN	1.58e-06	12.2671	12.4021	12.3546	18.186	2.85537	25.277
ENSG00000181458	TMEM45A	1.92e-10	157.019	209.881	178.667	206.746	192.262	219.716
ENSG00000181467	RAP2B	1.25e-05	3.68013	5.72403	7.60283	1.91432	6.66254	1.94439
ENSG00000181856	SLC2A4	0.000137688	1.22671	8.58605	1.90071	11.4859	3.80716	3.88878
ENSG00000181929	PRKAG1	5.37e-16	76.056	75.3664	56.0709	122.516	46.6377	146.801
ENSG00000181991	MRPS11	2.27e-62	4.90684	1.90801	4.75177	1.91432	8.56612	3.88878
ENSG00000182111	ZNF716	NA	6.13355	6.67804	3.80142	6.70011	16.1804	2.91658
ENSG00000182134	TDRKH	0.00773551	20.8541	24.8041	19.0071	33.5005	18.084	21.3883
ENSG00000182149	IST1	NA	8.58697	13.3561	14.2553	8.61442	18.084	11.6663
ENSG00000182173	TSEN54	0.00117143	18.4007	26.7122	29.461	33.5005	30.4573	57.3594
ENSG00000182175	RGMA	1.09e-06	9.81368	48.6543	19.0071	247.904	6.66254	479.292
ENSG00000182257	PRR34	5.13e-07	17.1739	22.8961	23.7589	26.8004	46.6377	8.74975
ENSG00000182310	SPACA6P	2.61e-12	2.45342	7.63205	4.75177	8.61442	2.85537	13.6107
ENSG00000182318	ZSCAN22	2.56e-08	68.6958	59.1483	38.9645	67.0011	21.8912	33.0546
ENSG00000182329	KIAA2012	1.3e-13	3.68013	15.2641	7.60283	22.0146	11.4215	44.7209
ENSG00000182352	C17orf77	0.000816849	4.90684	12.4021	12.3546	8.61442	17.1322	10.6941
ENSG00000182521	TBPL2	6.15e-11	7.36026	5.72403	6.65248	4.78579	1.90358	0.972194
ENSG00000182621	PLCB1	5.18e-21	12.2671	33.3902	18.0567	58.3866	57.1074	176.939
ENSG00000182628	SKA2	0.00843777	14.7205	20.0341	19.9574	10.5287	39.0234	18.4717
ENSG00000182685	BRICD5	NA	144.752	71.5504	100.738	92.8443	82.8058	82.6365
ENSG00000182873	RP11-181G12.2	NA	6.13355	67.7344	17.1064	28.7147	41.8788	74.8589
ENSG00000182899	RPL35A	NA	17.1739	27.6662	34.2127	22.0146	35.2163	17.4995
ENSG00000182934	SRPR	0	30.6678	92.5385	30.4113	82.3156	30.4573	56.3873
ENSG00000182944	EWSR1	0.00748597	25.7609	35.2982	21.8581	24.8861	1.90358	16.5273
ENSG00000183018	SPNS2	1.05e-09	105.497	79.1825	77.929	52.6437	72.3361	35.9712
ENSG00000183032	SLC25A21	3.59e-08	13.4938	25.7582	16.156	19.1432	27.6019	27.2214
ENSG00000183066	WBP2NL	0.0002045	6.13355	20.0341	7.60283	10.5287	7.61433	11.6663
ENSG00000183077	AFMID	5.03e-18	15.9472	32.4362	32.312	24.8861	68.5289	27.2214
ENSG00000183153	GJD3	3.88e-07	31.8945	22.8961	29.461	46.9007	25.6984	66.1092
ENSG00000183207	RUVBL2	NA	4.90684	9.54006	5.70212	6.70011	19.9876	4.86097
ENSG00000183208	GDPGP1	NA	328.758	228.961	270.851	275.661	240.803	296.519
ENSG00000183242	WT1-AS	NA	4.90684	1.90801	4.75177	3.82863	8.56612	3.88878
ENSG00000183281	PLGLB1	6.19e-09	31.8945	42.9303	34.2127	29.6719	56.1557	24.3049
ENSG00000183283	DAZAP2	0.00368005	58.8821	41.9762	48.4681	55.5152	11.4215	34.0268
ENSG00000183308	AC005037.3	0.00793934	63.7889	91.5845	49.4184	83.2727	65.6736	75.8311
ENSG00000183309	ZNF623	0.00421488	2.45342	6.67804	4.75177	7.65726	9.51791	7.77755
ENSG00000183323	CCDC125	0.0010541	47.8417	43.8843	37.0638	44.0293	51.3967	62.2204
ENSG00000183397	C19orf71	1.43e-05	65.0156	107.803	66.5248	119.645	56.1557	142.913
ENSG00000183401	CCDC159	2.19e-06	429.349	441.705	310.766	456.564	313.139	818.587
ENSG00000183431	SF3A3	0.000298989	4.90684	11.4481	3.80142	2.87147	2.85537	1.94439
ENSG00000183506	PI4KAP2	1.33e-07	3.68013	3.81602	9.50354	1.91432	10.4697	1.94439
ENSG00000183569	SERHL2	0.000733459	147.205	119.251	129.248	100.502	149.431	46.6653
ENSG00000183696	UPP1	1.86e-61	11.0404	4.77003	9.50354	4.78579	6.66254	2.91658
ENSG00000183718	TRIM52	1.05e-10	302.997	183.169	319.319	201.96	407.366	91.3862
ENSG00000183760	PAPL;	2.87e-05	13.4938	16.2181	20.9078	12.4431	17.1322	2.91658
ENSG00000183814	LIN9	1.09e-05	15.9472	8.58605	16.156	7.65726	11.4215	24.3049
ENSG00000183888	C1orf64	2.59e-20	2.45342	6.67804	2.85106	5.74295	4.75895	7.77755
ENSG00000183977	PP2D1	2.28e-05	57.6554	69.6424	46.5674	63.1724	42.8306	35.9712
ENSG00000183978	COA3	9.79e-20	3.68013	19.0801	3.80142	32.5434	17.1322	50.5541
ENSG00000183979	NPB	8.33e-51	277.237	296.696	223.333	283.319	143.72	314.019
ENSG00000184009	ACTG1	3.64e-09	2.45342	21.9421	5.70212	7.65726	10.4697	3.88878
ENSG00000184047	DIABLO	2.02e-06	9.81368	10.4941	15.2057	14.3574	9.51791	16.5273
ENSG00000184084	CTD-2372A4.1	NA	1.22671	8.58605	11.4042	0.957158	43.7824	3.88878
ENSG00000184154	LRTOMT	0.000177342	696.771	478.911	575.915	486.236	560.605	431.654
ENSG00000184164	CRELD2	NA	34.3479	24.8041	25.6596	12.4431	5.71074	45.6931
ENSG00000184206	GOLGA6L4	0.00952027	1.22671	14.3101	2.85106	9.57158	8.56612	0.972194
ENSG00000184224	C11orf72	NA	29.441	17.1721	25.6596	26.8004	39.9752	23.3327
ENSG00000184254	ALDH1A3	6.25e-13	121.444	49.6083	115.943	22.0146	141.817	15.5551
ENSG00000184277	TM2D3	NA	4.90684	9.54006	8.55319	3.82863	8.56612	5.83316
ENSG00000184307	ZDHHC23	1.46e-13	8.58697	9.54006	24.7092	13.4002	53.3003	43.7487
ENSG00000184343	SRPK3	0.00280515	28.2143	32.4362	44.6666	62.2153	90.4201	35.9712
ENSG00000184432	COPB2	0.00664476	190.14	149.779	138.752	160.803	100.89	180.828
ENSG00000184445	KNTC1	7.84e-30	4.90684	6.67804	3.80142	5.74295	1.90358	7.77755
ENSG00000184451	CCR10	8.32e-06	18.4007	18.1261	9.50354	21.0575	3.80716	7.77755
ENSG00000184454	NCMAP	NA	6.13355	11.4481	6.65248	5.74295	3.80716	2.91658
ENSG00000184470	TXNRD2	1.52e-10	71.1492	61.0564	51.3191	54.558	27.6019	61.2482
ENSG00000184602	SNN	1.2e-05	6.13355	6.67804	10.4539	4.78579	6.66254	7.77755
ENSG00000184640	2019-09-09	NA	4.90684	1.90801	15.2057	3.82863	16.1804	10.6941
ENSG00000184743	ATL3	0.000255571	2.45342	8.58605	6.65248	12.4431	18.084	8.74975
ENSG00000184788	SATL1	1.71e-06	143.525	87.7685	90.2836	97.6301	52.3485	126.385
ENSG00000184922	FMNL1	4.77e-09	69.9225	86.8145	57.0212	143.574	60.9146	126.385
ENSG00000184984	CHRM5	3.99e-05	6.13355	12.4021	13.305	6.70011	28.5537	19.4439
ENSG00000185009	AP3M1	4.89e-21	66.2424	74.4124	57.9716	88.0585	33.3127	86.5253
ENSG00000185046	ANKS1B	NA	49.0684	132.607	54.1702	91.8872	92.3237	72.9146
ENSG00000185055	EFCAB10	3.23e-06	239.208	285.248	185.319	243.118	157.045	214.855
ENSG00000185104	FAF1	9.25e-05	12.2671	18.1261	5.70212	8.61442	6.66254	0.972194
ENSG00000185105	MYADML2	1.04e-12	3.68013	6.67804	5.70212	16.2717	19.0358	51.5263
ENSG00000185246	PRPF39	0.0135302	148.432	181.261	170.113	243.118	270.309	203.189
ENSG00000185475	TMEM179B	1.11e-15	52.7485	40.0682	54.1702	24.8861	29.5055	14.5829
ENSG00000185504	C17orf70	0.0101579	15.9472	4.77003	6.65248	3.82863	11.4215	9.72194
ENSG00000185522	LMNTD2	2.91e-09	68.6958	204.157	41.8156	328.305	62.8182	370.406
ENSG00000185567	AHNAK2	NA	31.8945	3.81602	10.4539	8.61442	7.61433	5.83316
ENSG00000185608	MRPL40	8.2e-19	8.58697	8.58605	12.3546	5.74295	13.3251	1.94439
ENSG00000185619	PCGF3	NA	101.817	199.387	159.659	208.66	213.201	222.632
ENSG00000185634	SHC4	0.00267461	2.45342	8.58605	2.85106	4.78579	19.9876	1.94439
ENSG00000185669	SNAI3	NA	26.9876	11.4481	18.0567	25.8433	9.51791	22.3605
ENSG00000185670	ZBTB3	0.00234463	20.8541	10.4941	24.7092	11.4859	42.8306	17.4995
ENSG00000185721	DRG1	7.88e-08	11.0404	6.67804	6.65248	7.65726	52.3485	7.77755
ENSG00000185774	KCNIP4	1.2e-13	2.45342	12.4021	9.50354	13.4002	14.2769	36.9434
ENSG00000185950	IRS2	1.02e-08	12.2671	1.90801	4.75177	1.91432	0.951791	7.77755
ENSG00000185960	SHOX	NA	6.13355	9.54006	6.65248	3.82863	13.3251	4.86097
ENSG00000186019	AC084219.4	2.27e-08	94.4567	311.006	114.042	290.019	161.804	309.158
ENSG00000186063	AIDA	0.00580626	98.1368	56.2863	85.5319	71.7868	22.843	19.4439
ENSG00000186104	CYP2R1	0.000287277	12.2671	16.2181	17.1064	5.74295	19.9876	5.83316
ENSG00000186166	CCDC84	0.000101097	445.296	347.258	323.12	554.194	306.477	647.481
ENSG00000186185	KIF18B	0.000219427	3.68013	2.86202	4.75177	3.82863	1.90358	6.80536
ENSG00000186187	ZNRF1	2.87e-05	9.81368	14.3101	11.4042	7.65726	41.8788	22.3605
ENSG00000186318	BACE1	1.38e-11	290.73	222.283	294.61	143.574	306.477	126.385
ENSG00000186329	TMEM212	NA	28.2143	25.7582	31.3617	19.1432	17.1322	42.7765
ENSG00000186335	SLC36A2	3.64e-13	4.90684	20.9881	7.60283	21.0575	6.66254	8.74975
ENSG00000186364	NUDT17	9.72e-06	413.401	267.122	356.383	238.332	459.715	179.856
ENSG00000186517	ARHGAP30	0.00267336	2.45342	11.4481	3.80142	3.82863	15.2287	33.0546
ENSG00000186529	CYP4F3	5.75e-10	4.90684	5.72403	5.70212	3.82863	14.2769	4.86097
ENSG00000186532	SMYD4	0.000198904	39.2547	43.8843	19.9574	19.1432	15.2287	16.5273
ENSG00000186564	FOXD2	0.00886228	67.4691	32.4362	67.4751	42.1149	41.8788	14.5829
ENSG00000186583	SPATC1	6.5e-05	1.22671	10.4941	1.90071	31.5862	4.75895	29.1658
ENSG00000186628	FSD2	3.38e-06	92.0033	133.561	143.503	138.788	161.804	196.383
ENSG00000186638	KIF24	NA	28.2143	23.8501	11.4042	24.8861	5.71074	7.77755
ENSG00000186666	BCDIN3D	3.22e-80	4.90684	6.67804	5.70212	11.4859	3.80716	34.999
ENSG00000186710	CCDC42B	2.04e-06	740.933	445.521	462.822	369.463	510.16	259.576
ENSG00000186812	ZNF397	2.1e-07	31.8945	38.1602	43.7163	35.4148	101.842	79.7199
ENSG00000186854	TRABD2A	1.03e-08	88.3231	60.1024	70.3262	62.2153	34.2645	70.9702
ENSG00000186908	ZDHHC17	0.0150203	1.22671	0.954006	0.950354	2.87147	8.56612	4.86097
ENSG00000186951	PPARA	NA	7.36026	21.9421	15.2057	12.4431	19.0358	8.74975
ENSG00000187045	TMPRSS6	0.000113863	3.68013	36.2522	6.65248	22.0146	2.85537	13.6107
ENSG00000187097	ENTPD5	NA	395.001	170.767	270.851	201.96	256.032	245.965
ENSG00000187186	RP11-195F19.5	NA	6.13355	7.63205	7.60283	6.70011	23.7948	1.94439
ENSG00000187257	RSBN1L	1.42e-23	18.4007	9.54006	10.4539	9.57158	2.85537	6.80536
ENSG00000187260	WDR86	5.57e-09	150.885	117.343	131.149	181.86	118.974	268.326
ENSG00000187486	KCNJ11	0.00684708	7.36026	3.81602	4.75177	4.78579	15.2287	13.6107
ENSG00000187492	CDHR4	0.000372172	4.90684	5.72403	5.70212	7.65726	6.66254	7.77755
ENSG00000187566	NHLRC1	NA	1.22671	3.81602	2.85106	0.957158	19.9876	0.972194
ENSG00000187642	PERM1	3.07e-47	153.339	62.0104	161.56	57.4295	199.876	25.277
ENSG00000187699	C2orf88	3.01e-07	3.68013	41.0222	12.3546	29.6719	4.75895	20.4161
ENSG00000187775	DNAH17	0.00976471	114.084	225.145	124.496	198.132	190.358	223.605
ENSG00000187796	CARD9	5.27e-06	55.202	2.86202	15.2057	8.61442	23.7948	5.83316
ENSG00000187860	CCDC157	1.43e-42	403.588	249.949	339.276	234.504	316.946	218.744
ENSG00000187905	LRRC74B	NA	3.68013	13.3561	4.75177	1.91432	0.951791	3.88878
ENSG00000187942	LDLRAD2	0.00116596	3179.63	1892.75	2469.97	1583.14	2477.51	1485.51
ENSG00000187984	ANKRD19P	0.00051507	6.13355	9.54006	5.70212	8.61442	20.9394	1.94439
ENSG00000188107	EYS	7.64e-05	17.1739	22.8961	14.2553	13.4002	10.4697	12.6385
ENSG00000188163	FAM166A	5.97e-07	801.042	473.187	631.035	785.827	682.434	1150.11
ENSG00000188186	LAMTOR4	7.41e-18	144.752	192.709	115.943	211.532	98.9862	232.354
ENSG00000188191	PRKAR1B	9.18e-08	176.646	71.5504	114.042	102.416	26.6501	70.9702
ENSG00000188215	DCUN1D3	6.34e-14	23.3075	21.9421	20.9078	45.9436	15.2287	64.1648
ENSG00000188242	PP7080	0.00138731	39.2547	52.4703	44.6666	32.5434	102.793	115.691
ENSG00000188277	C15orf62	0.0126126	66.2424	35.2982	94.0851	16.2717	75.1915	59.3038
ENSG00000188305	C19orf35	0.0127554	12.2671	18.1261	8.55319	10.5287	20.9394	1.94439
ENSG00000188312	CENPP	1.67e-05	237.982	254.72	253.745	222.061	272.212	316.935
ENSG00000188315	C3orf62	0.00245514	4.90684	1.90801	4.75177	8.61442	6.66254	13.6107
ENSG00000188316	ENO4	NA	22.0808	31.4822	21.8581	32.5434	10.4697	12.6385
ENSG00000188385	JAKMIP3	1.33e-05	2.45342	23.8501	1.90071	49.7722	5.71074	32.0824
ENSG00000188542	DUSP28	2.71e-05	42.9349	21.9421	47.5177	28.7147	76.1433	3.88878
ENSG00000188549	C15orf52	4.89e-09	7.36026	7.63205	18.0567	3.82863	24.7466	2.91658
ENSG00000188613	NANOS1	0.0212725	7.36026	16.2181	9.50354	8.61442	7.61433	3.88878
ENSG00000188672	RHCE	0.000197577	6.13355	13.3561	7.60283	5.74295	8.56612	41.8043
ENSG00000188677	PARVB	0.000164536	4.90684	5.72403	5.70212	4.78579	11.4215	2.91658
ENSG00000188735	TMEM120B	NA	2519.66	1899.43	1580.44	1777.44	1144.05	1994.94
ENSG00000188760	TMEM198	NA	13.4938	5.72403	9.50354	17.2288	6.66254	41.8043
ENSG00000188825	LINC00910	0.00372816	11.0404	12.4021	27.5603	16.2717	39.0234	23.3327
ENSG00000188869	TMC3	8.61e-21	13.4938	40.0682	4.75177	47.8579	3.80716	75.8311
ENSG00000188916	FAM196A	NA	15.9472	0.954006	28.5106	8.61442	33.3127	16.5273
ENSG00000188931	CFAP126	5.89e-08	61.3355	65.8264	69.3759	40.2006	58.0592	37.9156
ENSG00000188976	NOC2L	NA	100.59	44.8383	33.2624	30.6291	18.084	30.138
ENSG00000188981	MSANTD1	3.39e-09	1.22671	1.90801	2.85106	0.957158	4.75895	2.91658
ENSG00000189042	ZNF567	1.24e-05	6.13355	8.58605	9.50354	6.70011	15.2287	22.3605
ENSG00000189157	FAM47E	0.00736939	4.90684	14.3101	15.2057	12.4431	20.9394	8.74975
ENSG00000189164	ZNF527	1.8e-15	1.22671	11.4481	6.65248	4.78579	20.9394	0.972194
ENSG00000189308	LIN54	0.00011258	3.68013	4.77003	3.80142	11.4859	1.90358	9.72194
ENSG00000189337	KAZN	8.3e-06	18.4007	22.8961	9.50354	12.4431	1.90358	25.277
ENSG00000189339	SLC35E2B	6.4e-09	79.7362	27.6662	55.1205	30.6291	62.8182	98.1916
ENSG00000189350	FAM179A	0.00087417	22.0808	35.2982	19.9574	25.8433	34.2645	34.999
ENSG00000196123	KIAA0895L	2.4e-09	18.4007	17.1721	14.2553	9.57158	9.51791	12.6385
ENSG00000196131	VN1R2	1.55e-61	4.90684	6.67804	5.70212	3.82863	4.75895	0.972194
ENSG00000196155	PLEKHG4	0.0156338	28.2143	21.9421	34.2127	21.0575	20.9394	22.3605
ENSG00000196187	TMEM63A	0.000719123	13.4938	7.63205	11.4042	21.0575	10.4697	26.2492
ENSG00000196199	MPHOSPH8	1.1e-05	66.2424	62.0104	65.5744	38.2863	131.347	52.4985
ENSG00000196208	GREB1	0.000226804	8.58697	13.3561	8.55319	14.3574	18.084	7.77755
ENSG00000196214	ZNF766	4.89e-21	14.7205	25.7582	17.1064	19.1432	26.6501	8.74975
ENSG00000196227	FAM217B	2.9e-19	20.8541	16.2181	17.1064	13.4002	19.0358	10.6941
ENSG00000196296	ATP2A1	5.61e-15	33.1212	41.0222	35.1631	61.2581	48.5413	73.8867
ENSG00000196313	POM121	2.24e-11	392.547	417.854	530.298	475.707	632.941	572.622
ENSG00000196387	ZNF140	2.09e-10	45.3883	78.2285	46.5674	103.373	95.1791	124.441
ENSG00000196388	INCA1	0.00831194	66.2424	43.8843	46.5674	37.3292	81.854	38.8878
ENSG00000196391	ZNF774	9.92e-07	3.68013	8.58605	11.4042	9.57158	21.8912	8.74975
ENSG00000196419	XRCC6	4.88e-07	2.45342	9.54006	3.80142	20.1003	5.71074	13.6107
ENSG00000196428	TSC22D2	4.95e-11	9.81368	10.4941	18.0567	16.2717	37.1198	17.4995
ENSG00000196449	YRDC	1.55e-53	463.696	293.834	253.745	264.176	109.456	189.578
ENSG00000196505	GDAP2	0.00169912	1.22671	5.72403	8.55319	8.61442	18.084	18.4717
ENSG00000196526	AFAP1	2e-51	353.293	622.012	299.362	685.325	341.693	664.981
ENSG00000196566	RP11-57C13.3	1.68e-05	22.0808	33.3902	18.0567	25.8433	7.61433	27.2214
ENSG00000196632	WNK3	7.12e-07	2.45342	1.90801	6.65248	8.61442	0.951791	33.0546
ENSG00000196642	RABL6	1.52e-15	31.8945	37.2062	25.6596	38.2863	19.9876	25.277
ENSG00000196652	ZKSCAN5	NA	6.13355	5.72403	3.80142	3.82863	0.951791	9.72194
ENSG00000196655	TRAPPC4	5.34e-05	477.19	352.028	336.425	398.178	307.428	527.901
ENSG00000196664	TLR7	4.12e-73	3.68013	0.954006	2.85106	0.957158	2.85537	0.972194
ENSG00000196689	TRPV1	3.41e-20	6.13355	7.63205	6.65248	5.74295	4.75895	1.94439
ENSG00000196705	ZNF431	NA	20.8541	28.6202	17.1064	19.1432	15.2287	6.80536
ENSG00000196715	VKORC1L1	2.63e-07	6.13355	7.63205	7.60283	3.82863	19.9876	5.83316
ENSG00000196739	COL27A1	NA	7.36026	4.77003	5.70212	2.87147	17.1322	6.80536
ENSG00000196776	CD47	1.14e-05	12.2671	10.4941	12.3546	15.3145	14.2769	15.5551
ENSG00000197046	SIGLEC15	NA	2.45342	11.4481	1.90071	7.65726	3.80716	2.91658
ENSG00000197070	ARRDC1	2.99e-06	49.0684	13.3561	36.1135	26.8004	40.927	36.9434
ENSG00000197093	GAL3ST4	0.000629102	9.81368	8.58605	15.2057	9.57158	19.0358	2.91658
ENSG00000197111	PCBP2	1.42e-17	50.2951	93.4926	64.6241	80.4013	60.9146	92.3584
ENSG00000197142	ACSL5	0.00094122	3.68013	10.4941	4.75177	2.87147	8.56612	3.88878
ENSG00000197170	PSMD12	0.00102568	3.68013	3.81602	6.65248	8.61442	7.61433	10.6941
ENSG00000197181	PIWIL2	2.16e-09	7.36026	0.954006	6.65248	0.957158	2.85537	12.6385
ENSG00000197283	SYNGAP1	6.06e-07	22.0808	18.1261	27.5603	34.4577	42.8306	47.6375
ENSG00000197301	RP11-366L20.2	2.47e-16	150.885	40.0682	209.078	42.1149	243.658	17.4995
ENSG00000197312	DDI2	2.37e-07	8.58697	5.72403	5.70212	3.82863	3.80716	3.88878
ENSG00000197332	ZNF833P	0.000251002	2.45342	21.9421	6.65248	27.7576	4.75895	9.72194
ENSG00000197343	ZNF655	8.46e-05	35.5746	30.5282	32.312	36.372	15.2287	17.4995
ENSG00000197405	C5AR1	1.4e-08	6.13355	5.72403	9.50354	1.91432	25.6984	5.83316
ENSG00000197417	SHPK	0.00218544	3.68013	0.954006	7.60283	2.87147	7.61433	12.6385
ENSG00000197483	ZNF628	NA	4.90684	8.58605	9.50354	7.65726	19.0358	5.83316
ENSG00000197497	ZNF665	1.16e-05	15.9472	16.2181	20.9078	23.9289	15.2287	27.2214
ENSG00000197548	ATG7	4.21e-08	715.172	365.384	483.73	333.091	564.412	233.327
ENSG00000197653	DNAH10	1.37e-15	29.441	20.0341	28.5106	22.9718	30.4573	29.1658
ENSG00000197694	SPTAN1	NA	35.5746	20.0341	23.7589	24.8861	17.1322	10.6941
ENSG00000197712	FAM114A1	2.55e-09	8.58697	8.58605	12.3546	12.4431	8.56612	6.80536
ENSG00000197734	C14orf178	0.00439089	57.6554	32.4362	35.1631	30.6291	36.168	21.3883
ENSG00000197747	S100A10	2.43e-35	9.81368	8.58605	11.4042	6.70011	11.4215	1.94439
ENSG00000197753	LHFPL5	NA	349.612	429.303	332.624	433.593	419.74	304.297
ENSG00000197756	RPL37A	NA	28.2143	5.72403	5.70212	11.4859	1.90358	13.6107
ENSG00000197774	EME2	5.11e-20	272.33	756.526	225.234	878.671	320.753	1112.19
ENSG00000197815	RP1-253P7.4	1.31e-07	31.8945	85.8605	51.3191	48.8151	43.7824	34.0268
ENSG00000197852	FAM212B	7.9e-10	11.0404	34.3442	8.55319	46.9007	8.56612	35.9712
ENSG00000197857	ZNF44	NA	4.90684	7.63205	6.65248	8.61442	21.8912	4.86097
ENSG00000197928	ZNF677	0.000771484	7.36026	12.4021	19.9574	17.2288	39.0234	18.4717
ENSG00000197930	ERO1L	NA	7.36026	20.9881	9.50354	13.4002	28.5537	28.1936
ENSG00000197948	FCHSD1	1.62e-27	341.025	390.188	323.12	474.75	317.898	600.816
ENSG00000198003	CCDC151	0.00695749	304.224	190.801	216.681	227.804	235.092	309.158
ENSG00000198042	MAK16	NA	31.8945	40.0682	34.2127	33.5005	60.9146	39.86
ENSG00000198055	GRK6	4.88e-13	202.407	80.1365	134.95	71.7868	222.719	62.2204
ENSG00000198106	SNX29P2	5.44e-05	7.36026	1.90801	4.75177	0.957158	5.71074	5.83316
ENSG00000198168	SVIP	NA	2.45342	5.72403	2.85106	2.87147	11.4215	4.86097
ENSG00000198198	SZT2	5.02e-13	813.309	555.231	731.773	498.679	875.647	441.376
ENSG00000198203	SULT1C2	3.54e-06	11.0404	7.63205	13.305	6.70011	7.61433	7.77755
ENSG00000198331	HYLS1	4.99e-13	66.2424	32.4362	60.8227	30.6291	18.084	11.6663
ENSG00000198382	UVRAG	0.00385689	1.22671	2.86202	8.55319	5.74295	18.084	5.83316
ENSG00000198517	MAFK	1.8e-07	35.5746	8.58605	11.4042	7.65726	2.85537	15.5551
ENSG00000198521	ZNF43	1.45830798013818e-312	3.68013	6.67804	5.70212	3.82863	14.2769	0.972194
ENSG00000198522	GPN1	1.98e-05	36.8013	46.7463	34.2127	67.0011	28.5537	52.4985
ENSG00000198535	C2CD4A	1.69e-08	1.22671	0.954006	2.85106	1.91432	5.71074	0.972194
ENSG00000198538	ZNF28	0.00632586	1.22671	1.90801	0.950354	0.957158	10.4697	5.83316
ENSG00000198546	ZNF511	0.00257366	111.631	72.5044	82.6808	73.7012	66.6254	64.1648
ENSG00000198646	NCOA6	2.49e-05	8.58697	13.3561	14.2553	9.57158	13.3251	3.88878
ENSG00000198663	C6orf89	4.85e-07	34.3479	10.4941	29.461	17.2288	33.3127	10.6941
ENSG00000198682	PAPSS2	5.1e-12	6.13355	13.3561	4.75177	19.1432	12.3733	28.1936
ENSG00000198700	IPO9	5.76e-63	18.4007	8.58605	15.2057	7.65726	8.56612	3.88878
ENSG00000198712	MT-CO2	NA	880.778	1700.04	1104.31	1257.71	1448.63	1294.96
ENSG00000198727	MT-CYB	0.00231255	2112.4	3284.64	2133.54	2568.05	3378.86	2412.99
ENSG00000198763	MT-ND2	NA	540.979	964.5	637.688	762.855	1182.12	781.644
ENSG00000198785	GRIN3A	1.53e-10	11.0404	23.8501	12.3546	20.1003	14.2769	59.3038
ENSG00000198786	MT-ND5	1.63e-08	7286.66	18645.1	10930	13378.2	20086.6	14491.5
ENSG00000198826	ARHGAP11A	1.09e-13	7.36026	7.63205	13.305	2.87147	30.4573	7.77755
ENSG00000198838	RYR3	2.88e-11	47.8417	28.6202	95.0354	26.8004	117.07	14.5829
ENSG00000198840	MT-ND3	5.53e-07	1043.93	2116.94	1457.84	1705.66	2095.84	1782.03
ENSG00000198879	SFMBT2	NA	1.22671	11.4481	2.85106	2.87147	5.71074	2.91658
ENSG00000198886	MT-ND4	NA	4687.26	8743.46	5178.48	6293.31	7468.7	5763.17
ENSG00000198899	MT-ATP6	NA	645.25	1340.38	851.517	1046.17	1143.1	1038.3
ENSG00000198917	C9orf114	0.00512364	334.892	184.123	252.794	209.618	257.935	210.966
ENSG00000198938	MT-CO3	NA	1204.63	3048.05	1782.86	2200.51	3203.73	2969.08
ENSG00000198939	ZFP2	1.4e-10	4.90684	7.63205	5.70212	11.4859	5.71074	10.6941
ENSG00000199053	MIR324	0.00121032	30.6678	14.3101	38.9645	33.5005	53.3003	21.3883
ENSG00000200278	RNA5SP352	7.84e-08	1.22671	8.58605	3.80142	0.957158	3.80716	49.5819
ENSG00000203279	RP11-498P14.5	0.00412472	7.36026	11.4481	7.60283	12.4431	7.61433	7.77755
ENSG00000203325	RP11-277A4.4	9.72e-17	8.58697	9.54006	11.4042	14.3574	23.7948	11.6663
ENSG00000203356	LINC01562	5.62e-08	12.2671	18.1261	11.4042	9.57158	13.3251	4.86097
ENSG00000203469	RP5-1113E3.3	0.00318997	455.11	329.132	353.532	245.99	256.032	262.492
ENSG00000203499	FAM83H-AS1	4.57e-05	9.81368	14.3101	13.305	13.4002	6.66254	10.6941
ENSG00000203601	LINC00970	0.00104373	4.90684	5.72403	6.65248	1.91432	25.6984	13.6107
ENSG00000203605	RP11-335E6.2	0.0145714	6.13355	9.54006	11.4042	7.65726	19.9876	5.83316
ENSG00000203667	COX20	7.01e-15	429.349	461.739	649.092	376.163	787.131	289.714
ENSG00000203804	ADAMTSL4-AS1	3.48e-14	7.36026	9.54006	13.305	14.3574	11.4215	34.0268
ENSG00000203865	ATP1A1-AS1	NA	2120.98	1627.53	1395.12	1780.31	1130.73	1902.58
ENSG00000203867	RBM20	3.95e-16	2.45342	0.954006	1.90071	0.957158	1.90358	2.91658
ENSG00000203876	RP11-451M19.3	0.0110067	15.9472	11.4481	13.305	23.9289	5.71074	24.3049
ENSG00000204049	RP11-126H7.4	2.43e-15	55.202	34.3442	57.0212	38.2863	35.2163	25.277
ENSG00000204055	RP11-247A12.2	5.7e-08	234.302	135.469	126.397	146.445	63.77	53.4707
ENSG00000204152	TIMM23B	9.6e-12	4.90684	5.72403	8.55319	3.82863	33.3127	12.6385
ENSG00000204176	SYT15	2.37e-11	12.2671	47.7003	5.70212	40.2006	6.66254	31.1102
ENSG00000204177	BMS1P1	NA	1.22671	8.58605	6.65248	5.74295	18.084	4.86097
ENSG00000204188	GGNBP1	NA	137.392	143.101	83.6312	127.302	90.4201	114.719
ENSG00000204220	PFDN6	0.00684741	112.857	74.4124	78.8794	79.4441	50.4449	64.1648
ENSG00000204305	AGER	1.15e-05	12.2671	1.90801	22.8085	7.65726	26.6501	2.91658
ENSG00000204310	AGPAT1	1.93e-06	9.81368	11.4481	11.4042	7.65726	21.8912	33.0546
ENSG00000204314	PRRT1	1.77e-63	34.3479	38.1602	32.312	24.8861	24.7466	12.6385
ENSG00000204344	STK19	1.23e-16	107.951	93.4926	105.489	88.0585	101.842	97.2194
ENSG00000204370	SDHD	NA	7.36026	9.54006	8.55319	3.82863	24.7466	4.86097
ENSG00000204380	AC005042.4	2.36e-05	166.833	134.515	135.901	139.745	145.624	178.884
ENSG00000204444	APOM	NA	233.075	122.113	136.851	123.473	145.624	93.3306
ENSG00000204520	MICA	8.69e-25	25.7609	28.6202	20.9078	24.8861	10.4697	12.6385
ENSG00000204531	POU5F1	9.14e-05	12.2671	27.6662	23.7589	51.6865	7.61433	72.9146
ENSG00000204564	C6orf136	NA	36.8013	20.0341	11.4042	23.9289	5.71074	25.277
ENSG00000204599	TRIM39	1.64e-05	56.4287	29.5742	23.7589	22.9718	40.927	3.88878
ENSG00000204622	HLA-J	5.71e-09	9.81368	1.90801	9.50354	3.82863	5.71074	14.5829
ENSG00000204650	CRHR1-IT1	NA	11.0404	19.0801	14.2553	15.3145	19.9876	4.86097
ENSG00000204673	AKT1S1	8.33e-06	17.1739	10.4941	11.4042	4.78579	36.168	10.6941
ENSG00000204852	TCTN1	1.58e-11	8.58697	9.54006	12.3546	31.5862	3.80716	96.2472
ENSG00000204934	ATP6V0E2-AS1	NA	381.507	291.926	238.539	319.691	118.974	498.736
ENSG00000204954	C12orf73	5.07e-19	23.3075	51.5163	24.7092	106.245	42.8306	252.77
ENSG00000205155	PSENEN	3.33e-07	56.4287	56.2863	39.9149	29.6719	39.9752	21.3883
ENSG00000205220	PSMB10	NA	8.58697	17.1721	14.2553	4.78579	20.9394	5.83316
ENSG00000205323	SARNP	0.000390418	14.7205	44.8383	17.1064	32.5434	1.90358	77.7755
ENSG00000205476	CCDC85C	NA	1808.17	1271.69	1231.66	1351.51	1017.46	1846.2
ENSG00000205485	AC004980.7	0.000279815	56.4287	33.3902	56.0709	52.6437	70.4325	62.2204
ENSG00000205500	AC013472.3	0.00322638	9.81368	6.67804	6.65248	17.2288	4.75895	18.4717
ENSG00000205707	LYRM5	4.57e-07	160.699	188.893	95.9858	190.474	75.1915	180.828
ENSG00000205771	CATSPER2P1	9.86e-06	737.253	677.344	494.184	808.798	590.11	1107.33
ENSG00000205786	LINC01531	0.00176989	1.22671	1.90801	3.80142	3.82863	7.61433	1.94439
ENSG00000205790	DPP9-AS1	4.31e-13	520.125	405.452	459.971	348.405	473.992	232.354
ENSG00000205794	RP11-333E13.4	3.74e-31	3.68013	1.90801	3.80142	0.957158	13.3251	0.972194
ENSG00000205885	C1RL-AS1	0.000780685	9.81368	4.77003	15.2057	18.186	3.80716	42.7765
ENSG00000205918	PDPK2P	0.000299142	115.311	64.8724	87.4326	84.2299	38.0716	8.74975
ENSG00000205923	CEMP1	0.000905784	494.364	517.071	459.021	446.036	527.292	435.543
ENSG00000206028	CTA-373H7.7	2.59e-05	1.22671	2.86202	3.80142	45.9436	0.951791	72.9146
ENSG00000206140	TMEM191C	1.26e-07	2.45342	6.67804	9.50354	5.74295	14.2769	19.4439
ENSG00000206203	TSSK2	0.000166896	9.81368	61.0564	32.312	54.558	18.084	105.969
ENSG00000206527	PTPLB	4.43e-12	17.1739	13.3561	23.7589	18.186	41.8788	12.6385
ENSG00000206567	AC022007.5	0.0133953	29.441	31.4822	51.3191	33.5005	52.3485	34.0268
ENSG00000206579	XKR4	0.000456085	14.7205	8.58605	12.3546	11.4859	18.084	7.77755
ENSG00000209082	MT-TL1	8.12e-14	7.36026	8.58605	6.65248	12.4431	9.51791	16.5273
ENSG00000210082	MT-RNR2	1.62e-05	794.908	841.433	567.361	455.607	499.69	408.322
ENSG00000210100	MT-TI	0.00133332	40.4814	77.2745	35.1631	58.3866	102.793	94.3028
ENSG00000210117	MT-TW	1.44e-06	20.8541	35.2982	14.2553	44.9864	20.9394	27.2214
ENSG00000210154	MT-TD	1.76e-09	7.36026	20.9881	13.305	15.3145	35.2163	6.80536
ENSG00000210174	MT-TR	5e-36	50.2951	106.849	56.0709	112.945	92.3237	96.2472
ENSG00000210176	MT-TH	6.74e-05	62.5622	141.193	75.078	110.073	163.708	131.246
ENSG00000210191	MT-TL2	NA	39.2547	128.791	71.2766	103.373	110.408	114.719
ENSG00000211451	GNRHR2	3.92e-09	149.659	126.883	169.163	146.445	220.815	110.83
ENSG00000211584	SLC48A1	3.48e-07	30.6678	13.3561	50.3688	18.186	39.0234	16.5273
ENSG00000212907	MT-ND4L	NA	302.997	835.709	555.957	582.909	1023.18	869.141
ENSG00000213024	NUP62	1.31e-06	327.532	188.893	190.071	103.373	210.346	74.8589
ENSG00000213079	SCAF8	2.78e-05	1.22671	2.86202	2.85106	0.957158	5.71074	6.80536
ENSG00000213186	TRIM59	2.49e-16	1626.62	1270.74	1547.18	1307.48	1971.16	1193.85
ENSG00000213190	MLLT11	3.25e-40	180.326	125.929	194.823	97.6301	292.2	57.3594
ENSG00000213222	AC093724.2	5.39e-14	30.6678	15.2641	35.1631	22.9718	40.927	71.9424
ENSG00000213337	ANKRD39	0.000170778	1.22671	17.1721	7.60283	13.4002	17.1322	0.972194
ENSG00000213347	MXD3	NA	4557.23	3100.52	3020.23	3320.38	2304.29	3157.69
ENSG00000213366	GSTM2	4.75e-05	7.36026	1.90801	8.55319	4.78579	12.3733	16.5273
ENSG00000213380	COG8	NA	656.29	402.59	422.908	395.306	270.309	352.906
ENSG00000213413	PVRIG	1.55e-47	11.0404	24.8041	8.55319	20.1003	7.61433	12.6385
ENSG00000213463	SYNJ2BP	4.79e-13	11.0404	8.58605	10.4539	8.61442	14.2769	8.74975
ENSG00000213465	ARL2	2.95e-09	3.68013	16.2181	11.4042	12.4431	19.0358	14.5829
ENSG00000213523	SRA1	0.00937959	274.783	260.444	227.135	290.019	201.78	322.768
ENSG00000213551	DNAJC9	0.000204134	50.2951	29.5742	59.8723	52.6437	64.7218	48.6097
ENSG00000213585	VDAC1	8.94e-05	6.13355	10.4941	11.4042	8.61442	59.9628	8.74975
ENSG00000213694	S1PR3	NA	3.68013	10.4941	6.65248	8.61442	6.66254	4.86097
ENSG00000213699	SLC35F6	0.00252905	3.68013	10.4941	4.75177	11.4859	5.71074	3.88878
ENSG00000213713	PIGCP1	9.83e-07	190.14	116.389	172.014	95.7158	125.636	62.2204
ENSG00000213741	RPS29	1.17e-05	141.072	103.033	118.794	89.9728	125.636	136.107
ENSG00000213742	ZNF337-AS1	0.00696552	522.579	505.623	450.468	577.166	400.704	517.207
ENSG00000213888	LINC01521	4.77e-27	1.22671	13.3561	1.90071	11.4859	0.951791	2.91658
ENSG00000213889	PPM1N	1.02e-11	30.6678	28.6202	29.461	77.5298	24.7466	105.969
ENSG00000213965	NUDT19	4.62e-15	31.8945	36.2522	11.4042	110.073	14.2769	306.241
ENSG00000214013	GANC	5.95e-05	94.4567	82.9985	126.397	60.301	53.3003	28.1936
ENSG00000214046	SMIM7	0.000419477	3.68013	9.54006	4.75177	11.4859	1.90358	3.88878
ENSG00000214063	TSPAN4	6.05e-18	58.8821	58.1943	38.9645	67.9582	25.6984	61.2482
ENSG00000214106	PAXIP1-AS2	1.51e-09	403.588	254.72	394.397	290.019	388.331	282.908
ENSG00000214114	MYCBP	7.27e-08	30.6678	90.6305	51.3191	85.1871	50.4449	84.5809
ENSG00000214135	AC024560.3	NA	3.68013	3.81602	7.60283	0.957158	10.4697	1.94439
ENSG00000214140	PRCD	NA	58.8821	61.0564	48.4681	58.3866	38.0716	79.7199
ENSG00000214193	SH3D21	9.44e-10	495.591	321.5	313.617	290.019	310.284	215.827
ENSG00000214248	CTD-3193O13.12	5.88e-13	298.091	394.958	178.667	530.266	141.817	576.511
ENSG00000214262	ANKRD36BP1	1.57e-32	193.82	213.697	190.071	160.803	131.347	140.968
ENSG00000214331	RP11-252A24.2	1.58e-05	6.13355	6.67804	3.80142	3.82863	20.9394	4.86097
ENSG00000214514	KRT42P	1.22e-05	3.68013	3.81602	3.80142	2.87147	9.51791	10.6941
ENSG00000214595	EML6	4.02e-11	19.6274	11.4481	21.8581	14.3574	27.6019	30.138
ENSG00000214650	RP11-83B20.1	NA	7.36026	12.4021	8.55319	9.57158	41.8788	9.72194
ENSG00000214655	ZSWIM8	1.13e-07	50.2951	40.0682	57.9716	48.8151	88.5165	83.6087
ENSG00000214783	POLR2J4	4.6e-05	225.715	112.573	137.801	111.987	104.697	144.857
ENSG00000214894	LINC00243	1.23e-28	2.45342	8.58605	4.75177	4.78579	24.7466	5.83316
ENSG00000214941	ZSWIM7	6.89e-05	160.699	117.343	151.106	89.0157	224.623	66.1092
ENSG00000215187	FAM166B	0.000761198	20.8541	13.3561	12.3546	5.74295	21.8912	11.6663
ENSG00000215386	MIR99AHG	0.000732228	14.7205	20.0341	25.6596	19.1432	32.3609	44.7209
ENSG00000215424	MCM3AP-AS1	1.07e-05	969.101	651.586	779.29	548.452	897.539	487.069
ENSG00000215493	XXbac-B562F10.11	1.03e-06	25.7609	7.63205	28.5106	16.2717	44.7342	12.6385
ENSG00000215859	PDZK1P2	1.78e-10	4.90684	26.7122	5.70212	62.2153	3.80716	32.0824
ENSG00000215910	C1orf167	0.00490461	161.926	127.837	130.199	133.045	107.552	224.577
ENSG00000217120	RP1-76C18.1	9.06e-05	3.68013	1.90801	4.75177	5.74295	6.66254	11.6663
ENSG00000217801	RP11-465B22.3	2.16e-10	9.81368	45.7923	13.305	27.7576	3.80716	12.6385
ENSG00000218226	TATDN2P2	0.000199977	296.864	198.433	252.794	178.989	99.938	161.384
ENSG00000218418	RP11-296E7.1	1.68e-29	18.4007	15.2641	14.2553	11.4859	13.3251	7.77755
ENSG00000218739	CEBPZOS	2.41e-06	271.103	336.764	273.702	310.119	242.707	265.409
ENSG00000219410	RP4-761J14.8	0.000698598	896.725	529.473	744.127	371.377	826.154	409.294
ENSG00000219626	FAM228B	9.68e-11	114.084	84.9065	105.489	64.1296	120.877	53.4707
ENSG00000219665	CTD-2006C1.2	3.32e-12	24.5342	61.0564	42.7659	41.1578	70.4325	34.0268
ENSG00000221496	U3	9.25e-18	8.58697	31.4822	10.4539	47.8579	21.8912	38.8878
ENSG00000221792	MIR1282	NA	1832.71	1273.6	1231.66	1318.01	1021.27	1591.48
ENSG00000221823	PPP3R1	NA	9.81368	9.54006	16.156	12.4431	55.2039	8.74975
ENSG00000221890	NPTXR	9.48e-05	14.7205	7.63205	9.50354	7.65726	10.4697	3.88878
ENSG00000221983	UBA52	4.59e-06	4.90684	7.63205	12.3546	9.57158	11.4215	21.3883
ENSG00000222019	URAHP	9.01e-05	192.594	225.145	204.326	206.746	188.455	257.631
ENSG00000222043	AC079305.10	0.00782467	176.646	103.033	120.695	63.1724	107.552	79.7199
ENSG00000222046	DCDC2B	1.08e-07	90.7766	52.4703	107.39	81.3584	102.793	95.275
ENSG00000222047	C10orf55	9.5e-26	4596.48	1589.37	3049.69	829.856	2454.67	283.881
ENSG00000223390	RP11-91A18.4	2.77e-06	51.5218	33.3902	37.0638	45.9436	39.0234	27.2214
ENSG00000223396	RPS10P7	4.37e-20	12.2671	6.67804	11.4042	9.57158	18.084	10.6941
ENSG00000223522	AC093690.1	0.00091601	13.4938	8.58605	17.1064	13.4002	5.71074	12.6385
ENSG00000223528	RP11-223P11.3	8.09e-08	239.208	175.537	215.73	127.302	151.335	113.747
ENSG00000223642	AC008277.1	2.67e-07	17.1739	17.1721	13.305	8.61442	8.56612	3.88878
ENSG00000223701	RAET1E-AS1	NA	2.45342	5.72403	2.85106	9.57158	12.3733	9.72194
ENSG00000223756	TSSC2	NA	34.3479	29.5742	17.1064	23.9289	15.2287	25.277
ENSG00000223776	LGALS8-AS1	1.55e-12	100.59	62.9644	57.9716	63.1724	35.2163	58.3316
ENSG00000223820	CFL1P1	9.53e-13	18.4007	21.9421	9.50354	7.65726	6.66254	4.86097
ENSG00000223901	AP001469.5	0.00113372	51.5218	57.2403	29.461	97.6301	22.843	58.3316
ENSG00000223935	AC008074.3	1.24e-16	1.22671	1.90801	0.950354	1.91432	1.90358	4.86097
ENSG00000223947	AC016738.4	2.36e-09	803.495	631.552	740.326	473.793	912.767	330.546
ENSG00000223960	AC009948.5	0.000405433	179.1	194.617	158.709	155.06	190.358	155.551
ENSG00000223989	RP11-84A14.5	1.79e-07	29.441	51.5163	37.0638	67.9582	84.7094	103.053
ENSG00000224032	EPB41L4A-AS1	7.8e-08	19.6274	20.9881	11.4042	25.8433	22.843	106.941
ENSG00000224057	EGFR-AS1	2.45e-08	386.414	159.319	220.482	152.188	125.636	100.136
ENSG00000224063	AC007319.1	8.8e-08	280.917	248.995	194.823	73.7012	197.972	51.5263
ENSG00000224086	LL22NC03-86G7.1	1.24e-07	815.762	892.949	841.063	853.785	722.409	985.805
ENSG00000224093	RP5-1033H22.2	2.18e-160	138.618	42.9303	114.993	33.5005	92.3237	31.1102
ENSG00000224195	RP11-574K11.5	5.9e-12	93.23	105.895	70.3262	137.831	75.1915	174.023
ENSG00000224238	WARS2-IT1	9.51e-05	13.4938	9.54006	9.50354	15.3145	3.80716	10.6941
ENSG00000224321	RP11-169K16.6	6.73e-07	34.3479	3.81602	21.8581	14.3574	24.7466	9.72194
ENSG00000224328	MDC1-AS1	1.11e-06	312.811	137.377	215.73	148.359	245.562	137.079
ENSG00000224431	AC063976.7	0.000101579	15.9472	35.2982	20.9078	29.6719	3.80716	11.6663
ENSG00000224597	SVIL-AS1	1.23e-13	375.373	262.352	267.05	192.389	244.61	135.135
ENSG00000224614	TNK2-AS1	0.00375692	17.1739	44.8383	33.2624	48.8151	41.8788	34.0268
ENSG00000224643	AC064871.3	NA	6.13355	9.54006	1.90071	14.3574	14.2769	19.4439
ENSG00000224645	RP11-126K1.8	1.01e-06	154.565	90.6305	148.255	123.473	192.262	94.3028
ENSG00000224660	SH3BP5-AS1	2.48e-08	507.858	705.964	435.262	740.84	502.546	705.813
ENSG00000224713	AC025165.8	2.63e-21	62.5622	106.849	53.2198	148.359	13.3251	204.161
ENSG00000224717	RP11-576D8.4	NA	9.81368	7.63205	9.50354	5.74295	2.85537	8.74975
ENSG00000224721	AC007182.6	1e-20	84.643	121.159	57.0212	133.045	40.927	132.218
ENSG00000224789	AC012363.4	2.24e-28	26.9876	82.9985	24.7092	112.945	39.0234	162.356
ENSG00000224891	AC007899.3	9.09e-10	47.8417	36.2522	38.0142	36.372	40.927	16.5273
ENSG00000224919	RP11-144G6.4	4.03e-06	6.13355	5.72403	24.7092	5.74295	36.168	46.6653
ENSG00000224985	RP11-297K8.2	9.95e-05	463.696	329.132	288.908	300.548	314.091	215.827
ENSG00000225032	RP11-228B15.4	1.64e-08	491.911	336.764	382.042	236.418	238.899	185.689
ENSG00000225075	RP11-426L16.3	5.74e-07	71.1492	62.0104	66.5248	64.1296	112.311	37.9156
ENSG00000225258	AC009478.1	5.74e-16	1.22671	1.90801	1.90071	1.91432	1.90358	47.6375
ENSG00000225313	RP11-415J8.3	1.52e-22	101.817	77.2745	131.149	85.1871	181.792	66.1092
ENSG00000225321	LINC01427	NA	26.9876	34.3442	27.5603	59.3438	84.7094	44.7209
ENSG00000225339	RP11-513I15.6	2.29e-06	1291.73	767.021	880.978	542.709	830.913	515.263
ENSG00000225376	TMEM246-AS1	1.13e-26	47.8417	26.7122	27.5603	22.0146	12.3733	13.6107
ENSG00000225465	RFPL1S	1.91e-22	4.90684	17.1721	6.65248	16.2717	5.71074	12.6385
ENSG00000225507	AC069282.6	1.89e-07	36.8013	27.6662	51.3191	22.9718	73.2879	79.7199
ENSG00000225526	MKRN2OS	0.00751135	8.58697	16.2181	10.4539	11.4859	49.4931	18.4717
ENSG00000225541	AC002480.5	0.000386779	26.9876	16.2181	32.312	22.0146	38.0716	3.88878
ENSG00000225578	NCBP2-AS1	2.1e-06	187.687	124.021	157.759	149.317	198.924	139.024
ENSG00000225602	MTOR-AS1	NA	80.9629	71.5504	42.7659	58.3866	24.7466	83.6087
ENSG00000225611	RP11-70C1.1	NA	1.22671	3.81602	1.90071	2.87147	1.90358	6.80536
ENSG00000225733	FGD5-AS1	1.3e-17	13.4938	12.4021	9.50354	14.3574	12.3733	13.6107
ENSG00000225778	PROSER2-AS1	NA	2.45342	10.4941	0.950354	2.87147	8.56612	0.972194
ENSG00000225840	RNA45S5	0.00114055	15910.4	11446.2	11592.4	8638.35	5285.29	8906.27
ENSG00000225864	HCG4P11	1.93e-17	8.58697	32.4362	10.4539	72.744	5.71074	129.302
ENSG00000225872	LINC01529	NA	33.1212	58.1943	48.4681	47.8579	72.3361	69.0258
ENSG00000225885	AC023590.1	3.54e-05	3.68013	3.81602	1.90071	7.65726	2.85537	3.88878
ENSG00000226017	PRICKLE2-AS3	3.13e-07	2.45342	5.72403	5.70212	3.82863	0.951791	9.72194
ENSG00000226029	RP4-798A10.2	5.12e-15	58.8821	62.0104	53.2198	52.6437	53.3003	55.4151
ENSG00000226065	ZBTB45P2	1.02e-05	6.13355	1.90801	12.3546	2.87147	8.56612	2.91658
ENSG00000226137	BAIAP2-AS1	1.63e-06	8.58697	4.77003	7.60283	0.957158	10.4697	0.972194
ENSG00000226143	RP1-138B7.5	NA	6.13355	19.0801	11.4042	31.5862	19.9876	24.3049
ENSG00000226167	AP4B1-AS1	2.27e-33	126.351	195.571	107.39	156.017	78.9986	91.3862
ENSG00000226312	CFLAR-AS1	3.71e-22	78.5095	20.0341	89.3333	22.0146	88.5165	27.2214
ENSG00000226328	NUP50-AS1	0.000122487	8.58697	2.86202	7.60283	4.78579	7.61433	1.94439
ENSG00000226356	RPS6P20	NA	3.68013	6.67804	5.70212	5.74295	3.80716	3.88878
ENSG00000226438	RP11-420K8.1	3e-05	22.0808	16.2181	19.9574	10.5287	16.1804	3.88878
ENSG00000226469	ADAM1B	NA	17.1739	10.4941	12.3546	22.9718	4.75895	34.999
ENSG00000226677	IGBP1P1	NA	1.22671	24.8041	0.950354	3.82863	3.80716	12.6385
ENSG00000226706	RP11-426A6.5	NA	691.865	361.568	392.496	291.933	323.609	314.019
ENSG00000226715	RP11-411H5.1	NA	1302.77	825.215	935.148	939.929	840.431	797.199
ENSG00000226742	HSBP1L1	9.2e-05	25.7609	18.1261	34.2127	22.0146	34.2645	22.3605
ENSG00000226800	CACTIN-AS1	1.42e-16	321.398	419.762	213.83	503.465	210.346	577.483
ENSG00000226849	RP4-635E18.7	1.82e-06	700.452	417.854	542.652	326.391	666.254	301.38
ENSG00000227091	RP5-1028L10.1	6.66e-08	74.8293	40.0682	45.617	26.8004	81.854	20.4161
ENSG00000227176	AC092641.2	2.88e-16	2.45342	16.2181	4.75177	19.1432	5.71074	12.6385
ENSG00000227199	ST7-AS1	4.49e-73	49.0684	44.8383	52.2695	24.8861	36.168	10.6941
ENSG00000227218	RP11-203J24.8	1.56e-20	680.824	399.728	487.532	255.561	325.512	119.58
ENSG00000227220	RP11-69I8.3	0.000229299	1057.42	740.308	322.17	1092.12	301.718	2778.53
ENSG00000227253	RP11-166N17.1	2.92e-07	78.5095	27.6662	38.0142	22.0146	60.9146	22.3605
ENSG00000227279	AC015933.2	4.58e-16	77.2827	78.2285	51.3191	78.487	34.2645	53.4707
[truncated: 1,204 more rows]

## Sheet: Supplement Table S3b
Supplement Table S3b:	Supplement Table S3b: Credible RNA-seq data for Panc1-treated with AS-10 at 5 uM for 3, 6, 12 h (P-value < 0.05)
rownames.t2.sol.	Associated.Gene.Name	p.value	3h_0uM	3h_AS 5uM	6h_0uM	6h_AS10 5uM	12h_0uM	12h_AS-10 5uM	Fold change at 3h between AS-10 5 uM and 0 uM	Fold change at 6h between AS-10 5 uM and 0 uM	Fold change at 12h between AS-10 5 uM and 0 uM
ENSG00000000457	SCYL3	3.95e-07	131.258	158.365	181.518	185.689	226.526	152.634	1.20652	1.02298	0.673805
ENSG00000000460	C1orf112	4.43e-05	63.7889	51.5163	72.2269	61.2581	144.672	51.5263	0.807606	0.848134	0.356159
ENSG00000001036	FUCA2	6.37e-06	3.68013	4.77003	6.65248	3.82863	8.56612	16.5273	1.29616	0.57552	1.92938
ENSG00000001631	KRIT1	8.68e-06	19.6274	15.2641	17.1064	10.5287	3.80716	2.91658	0.777694	0.615486	0.766078
ENSG00000003056	M6PR	0.000388092	99.3635	131.653	71.2766	137.831	77.0951	104.997	1.32496	1.93375	1.36192
ENSG00000003402	CFLAR	2.02e-08	98.1368	108.757	100.738	103.373	70.4325	104.997	1.10821	1.02616	1.49075
ENSG00000003987	MTMR7	2.14e-18	31.8945	36.2522	21.8581	39.2435	9.51791	57.3594	1.13663	1.79537	6.02648
ENSG00000004139	SARM1	9.99e-06	694.318	454.107	562.61	540.794	510.16	608.593	0.654033	0.961225	1.19295
ENSG00000004534	RBM6	0.000135584	2.45342	2.86202	4.75177	1.91432	4.75895	11.6663	1.16654	0.402864	2.45145
ENSG00000005022	SLC25A5	2.2e-05	1.22671	3.81602	1.90071	1.91432	0.951791	0.972194	3.11078	1.00716	1.02144
ENSG00000005156	LIG3	3.17e-06	208.541	168.859	147.305	179.946	141.817	112.775	0.809717	1.22159	0.795213
ENSG00000005448	WDR54	4.2e-07	15.9472	13.3561	17.1064	14.3574	23.7948	3.88878	0.837517	0.839299	0.16343
ENSG00000005882	PDK2	1.03e-24	15.9472	22.8961	13.305	43.0721	4.75895	81.6643	1.43574	3.2373	17.1601
ENSG00000005884	ITGA3	3.67e-06	28.2143	20.0341	33.2624	10.5287	28.5537	16.5273	0.710069	0.316536	0.578814
ENSG00000006210	CX3CL1	0.00011918	7.36026	9.54006	6.65248	7.65726	15.2287	0.972194	1.29616	1.15104	0.0638398
ENSG00000007341	ST7L	0.000147427	34.3479	32.4362	44.6666	81.3584	34.2645	104.997	0.944343	1.82146	3.06431
ENSG00000007372	PAX6	1.28e-06	14.7205	22.8961	7.60283	22.9718	2.85537	23.3327	1.55539	3.02148	8.17149
ENSG00000007392	LUC7L	4.99e-05	3.68013	2.86202	3.80142	1.91432	10.4697	3.88878	0.777694	0.50358	0.371432
ENSG00000007952	NOX1	0.00647326	1.22671	3.81602	3.80142	3.82863	0.951791	15.5551	3.11078	1.00716	16.343
ENSG00000008226	DLEC1	3.16e-14	293.184	328.178	225.234	477.622	186.551	511.374	1.11936	2.12056	2.7412
ENSG00000008324	SS18L2	1.55e-53	58.8821	36.2522	46.5674	32.5434	35.2163	20.4161	0.615675	0.698845	0.579734
ENSG00000008516	MMP25	0.000109816	18.4007	61.0564	29.461	44.9864	42.8306	68.0536	3.31816	1.52698	1.5889
ENSG00000008735	MAPK8IP2	0.000360044	4.90684	7.63205	9.50354	5.74295	3.80716	11.6663	1.55539	0.604296	3.06431
ENSG00000008853	RHOBTB2	6.61e-05	36.8013	43.8843	41.8156	44.0293	33.3127	24.3049	1.19246	1.05294	0.729598
ENSG00000010072	SPRTN	3.49e-08	61.3355	71.5504	62.7234	89.0157	63.77	90.414	1.16654	1.41918	1.41782
ENSG00000010361	FUZ	0.000281458	88.3231	103.987	45.617	98.5873	36.168	126.385	1.17734	2.1612	3.49439
ENSG00000011258	MBTD1	1.87e-11	4.90684	3.81602	12.3546	2.87147	20.9394	10.6941	0.777694	0.232421	0.510718
ENSG00000011260	UTP18	4.63e-10	4.90684	1.90801	5.70212	1.91432	4.75895	5.83316	0.388847	0.33572	1.22572
ENSG00000011304	PTBP1	0.000372778	6.13355	1.90801	4.75177	0.957158	13.3251	0.972194	0.311078	0.201432	0.0729598
ENSG00000011485	PPP5C	0.000111419	9.81368	18.1261	3.80142	22.0146	2.85537	56.3873	1.84702	5.79117	19.7478
ENSG00000012061	ERCC1	0.000180637	1177.64	1174.38	895.234	774.341	723.361	594.983	0.997231	0.864959	0.822525
ENSG00000013374	NUB1	8.97e-07	13.4938	15.2641	6.65248	21.0575	4.75895	13.6107	1.13119	3.16536	2.86002
ENSG00000013375	PGM3	5.88e-19	68.6958	172.675	61.773	315.862	53.3003	291.658	2.51362	5.11327	5.47198
ENSG00000013563	DNASE1L1	1.94e-05	132.485	54.3783	91.234	76.5726	148.479	65.137	0.41045	0.839299	0.438694
ENSG00000014919	COX15	2.02e-15	103.044	181.261	108.34	134.959	47.5895	102.08	1.75907	1.2457	2.14502
ENSG00000018610	CXorf56	7.48e-05	2.45342	16.2181	5.70212	4.78579	1.90358	10.6941	6.6104	0.839299	5.6179
ENSG00000019995	ZRANB1	3.89e-21	92.0033	100.171	107.39	96.673	97.0827	77.7755	1.08877	0.900204	0.801127
ENSG00000021488	SLC7A9	1.62e-10	6.13355	3.81602	9.50354	7.65726	31.4091	5.83316	0.622155	0.805727	0.185716
ENSG00000021574	SPAST	1.03e-10	23.3075	11.4481	35.1631	20.1003	38.0716	38.8878	0.491175	0.571631	1.02144
ENSG00000023191	RNH1	7.66e-23	65.0156	210.835	68.4255	187.603	63.77	118.608	3.24284	2.74171	1.85993
ENSG00000023228	NDUFS1	2.25e-09	19.6274	25.7582	22.8085	19.1432	46.6377	49.5819	1.31236	0.839299	1.06313
ENSG00000025293	PHF20	3.05e-06	7.36026	4.77003	1.90071	5.74295	0.951791	0.972194	0.648079	3.02148	1.02144
ENSG00000026036	RTEL1-TNFRSF6B	1.93e-74	7.36026	5.72403	10.4539	1.91432	34.2645	0.972194	0.777694	0.18312	0.0283732
ENSG00000026103	FAS	0.000257884	4.90684	11.4481	6.65248	13.4002	0.951791	18.4717	2.33308	2.01432	19.4073
ENSG00000026559	KCNG1	0.00825735	11.0404	6.67804	12.3546	3.82863	3.80716	4.86097	0.604873	0.309895	1.2768
ENSG00000026751	SLAMF7	1.05e-31	2.45342	7.63205	3.80142	5.74295	9.51791	3.88878	3.11078	1.51074	0.408575
ENSG00000028310	BRD9	1.15e-09	45.3883	15.2641	34.2127	15.3145	8.56612	22.3605	0.3363	0.447626	2.61034
ENSG00000029639	TFB1M	4.02e-05	7.36026	4.77003	8.55319	4.78579	2.85537	5.83316	0.648079	0.559533	2.04287
ENSG00000031081	ARHGAP31	7.77e-06	19.6274	60.1024	25.6596	84.2299	24.7466	39.86	3.06217	3.28259	1.61073
ENSG00000033030	ZCCHC8	0.000304481	7.36026	14.3101	10.4539	10.5287	13.3251	7.77755	1.94424	1.00716	0.583678
ENSG00000033178	UBA6	2.14e-15	4.90684	0.954006	3.80142	0.957158	18.084	3.88878	0.194424	0.25179	0.215039
ENSG00000033800	PIAS1	0.00844363	152.112	124.975	124.496	95.7158	121.829	91.3862	0.821596	0.768824	0.750118
ENSG00000034510	TMSB10	4.58e-07	11.0404	12.4021	11.4042	9.57158	8.56612	9.72194	1.12334	0.839299	1.13493
ENSG00000034677	RNF19A	0.00246425	2.45342	17.1721	5.70212	15.3145	3.80716	6.80536	6.99925	2.68576	1.78751
ENSG00000035115	SH3YL1	7.62e-123	1.22671	1.90801	2.85106	2.87147	10.4697	6.80536	1.55539	1.00716	0.650005
ENSG00000035403	VCL	0.00880725	58.8821	94.4466	55.1205	75.6155	51.3967	72.9146	1.60399	1.37182	1.41866
ENSG00000037757	MRI1	3.53e-10	4.90684	11.4481	8.55319	6.70011	20.9394	8.74975	2.33308	0.783346	0.41786
ENSG00000041988	THAP3	4.45e-06	1973.78	1353.73	1365.66	917.914	1454.34	863.308	0.68586	0.67214	0.59361
ENSG00000042062	FAM65C	0.000397562	8.58697	37.2062	13.305	31.5862	19.0358	48.6097	4.33287	2.37402	2.55359
ENSG00000042445	RETSAT	4.2e-07	18.4007	25.7582	19.9574	27.7576	50.4449	39.86	1.39985	1.39084	0.790168
ENSG00000043143	JADE2	7.29e-05	4.90684	4.77003	3.80142	0.957158	20.9394	2.91658	0.972118	0.25179	0.139287
ENSG00000047662	FAM184B	1.63e-05	120.218	126.883	169.163	96.673	197.021	126.385	1.05544	0.571478	0.641482
ENSG00000048162	NOP16	0.00940645	1037.8	601.024	636.737	634.596	519.678	614.427	0.579134	0.996637	1.18232
ENSG00000048342	CC2D2A	3.6e-06	7.36026	13.3561	17.1064	9.57158	4.75895	6.80536	1.81462	0.559533	1.43001
ENSG00000048991	R3HDM1	2.39e-48	3.68013	3.81602	7.60283	3.82863	20.9394	4.86097	1.03693	0.50358	0.232145
ENSG00000049247	UTS2	1.33e-07	109.177	213.697	101.688	129.216	73.2879	102.08	1.95734	1.27071	1.39287
ENSG00000049618	ARID1B	2.88e-06	29.441	8.58605	22.8085	10.5287	24.7466	14.5829	0.291635	0.461615	0.58929
ENSG00000050344	NFE2L3	7.54e-11	244.115	158.365	293.659	188.56	513.967	89.4419	0.64873	0.642105	0.174023
ENSG00000051128	HOMER3	0.00142044	19.6274	7.63205	2.85106	7.65726	2.85537	5.83316	0.388847	2.68576	2.04287
ENSG00000051620	HEBP2	0.000322876	12.2671	9.54006	17.1064	7.65726	9.51791	0.972194	0.777694	0.447626	0.102144
ENSG00000052749	RRP12	0.00173824	7.36026	12.4021	9.50354	13.4002	1.90358	4.86097	1.685	1.41002	2.55359
ENSG00000053372	MRTO4	0.00976232	7.36026	14.3101	8.55319	12.4431	0.951791	4.86097	1.94424	1.45479	5.10718
ENSG00000053524	MCF2L2	5.01e-24	304.224	217.513	298.411	160.803	248.417	156.523	0.714977	0.538862	0.630082
ENSG00000053702	NRIP2	3.86e-08	33.1212	12.4021	38.0142	14.3574	33.3127	3.88878	0.374445	0.377685	0.116736
ENSG00000054282	SDCCAG8	4.97e-07	8.58697	2.86202	10.4539	10.5287	27.6019	26.2492	0.333298	1.00716	0.950993
ENSG00000054690	PLEKHH1	0.000164881	41.7081	44.8383	35.1631	110.073	70.4325	149.718	1.07505	3.13036	2.12569
ENSG00000055211	GINM1	0.00206723	4.90684	6.67804	9.50354	7.65726	11.4215	6.80536	1.36097	0.805727	0.595838
ENSG00000055950	MRPL43	6.43e-48	4.90684	40.0682	7.60283	80.4013	7.61433	115.691	8.16579	10.5752	15.1939
ENSG00000056972	TRAF3IP2	0.000543751	19.6274	17.1721	47.5177	9.57158	75.1915	20.4161	0.874906	0.201432	0.271521
ENSG00000058085	LAMC2	1.47e-13	1.22671	0.954006	0.950354	0.957158	3.80716	3.88878	0.777694	1.00716	1.02144
ENSG00000058272	PPP1R12A	0.000306471	11.0404	11.4481	6.65248	6.70011	9.51791	5.83316	1.03693	1.00716	0.612862
ENSG00000058600	POLR3E	6.36e-106	7.36026	14.3101	13.305	22.0146	30.4573	64.1648	1.94424	1.65462	2.10671
ENSG00000059915	PSD	0.00142642	61.3355	39.1142	52.2695	39.2435	59.011	78.7477	0.637709	0.750791	1.33446
ENSG00000060339	CCAR1	6.97e-07	7.36026	4.77003	2.85106	2.87147	7.61433	0.972194	0.648079	1.00716	0.12768
ENSG00000061273	HDAC7	2.49e-25	24.5342	32.4362	24.7092	36.372	32.3609	97.2194	1.32208	1.472	3.00423
ENSG00000061656	SPAG4	0.00546138	18.4007	40.0682	24.7092	63.1724	33.3127	44.7209	2.17754	2.55664	1.34246
ENSG00000061938	TNK2	0.00352148	3.68013	6.67804	6.65248	4.78579	7.61433	2.91658	1.81462	0.719399	0.383039
ENSG00000063046	EIF4B	2.3e-05	17.1739	22.8961	19.9574	33.5005	21.8912	36.9434	1.33319	1.6786	1.68759
ENSG00000063176	SPHK2	0.00014331	13.4938	17.1721	7.60283	17.2288	11.4215	5.83316	1.27259	2.26611	0.510718
ENSG00000063245	EPN1	8.31e-06	36.8013	54.3783	43.7163	46.9007	36.168	33.0546	1.47762	1.07284	0.913917
ENSG00000063322	MED29	2.21e-08	103.044	96.3546	152.057	52.6437	146.576	40.8322	0.935085	0.346211	0.278574
ENSG00000064270	ATP2C2	2.18e-11	28.2143	59.1483	36.1135	67.9582	72.3361	49.5819	2.09639	1.8818	0.685438
ENSG00000064601	CTSA	4.32e-10	39.2547	82.0445	57.9716	115.816	37.1198	115.691	2.09005	1.99781	3.11669
ENSG00000064607	SUGP2	0.000188421	122.671	82.9985	91.234	63.1724	58.0592	38.8878	0.676594	0.692422	0.669795
ENSG00000064651	SLC12A2	0.000415973	1.22671	1.90801	0.950354	2.87147	4.75895	4.86097	1.55539	3.02148	1.02144
ENSG00000064666	CNN2	9.51e-05	12.2671	8.58605	17.1064	6.70011	21.8912	11.6663	0.699925	0.391673	0.532924
ENSG00000064726	BTBD1	1.31e-05	8.58697	6.67804	8.55319	5.74295	22.843	17.4995	0.777694	0.67144	0.766078
ENSG00000064961	HMG20B	2.52e-11	3.68013	4.77003	11.4042	7.65726	13.3251	13.6107	1.29616	0.67144	1.02144
ENSG00000065534	MYLK	4.36e-13	56.4287	28.6202	113.092	34.4577	119.926	38.8878	0.507192	0.304687	0.324266
ENSG00000065665	SEC61A2	0.0018562	197.5	165.997	156.808	205.789	99.938	170.134	0.84049	1.31236	1.70239
ENSG00000065923	SLC9A7	0.000178531	18.4007	32.4362	23.7589	57.4295	19.9876	65.137	1.76277	2.41718	3.25887
ENSG00000066084	DIP2B	2.1e-10	7.36026	8.58605	8.55319	14.3574	6.66254	21.3883	1.16654	1.6786	3.21023
ENSG00000066855	MTFR1	3.93e-08	82.1896	88.7225	66.5248	83.2727	59.011	86.5253	1.07949	1.25176	1.46626
ENSG00000066923	STAG3	4.53e-09	66.2424	240.409	112.142	191.432	94.2273	161.384	3.62924	1.70705	1.71271
ENSG00000067064	IDI1	4.2e-07	14.7205	13.3561	18.0567	9.57158	11.4215	7.77755	0.90731	0.530084	0.680958
ENSG00000067221	STOML1	4.03e-07	4.90684	6.67804	5.70212	7.65726	5.71074	8.74975	1.36097	1.34288	1.53216
ENSG00000067225	PKM	0.0015982	50.2951	32.4362	27.5603	36.372	19.0358	22.3605	0.644917	1.31973	1.17465
ENSG00000067606	PRKCZ	8.07e-06	193.82	166.951	149.206	140.702	69.4807	90.414	0.86137	0.943009	1.30128
ENSG00000068028	RASSF1	0.000893603	1.22671	3.81602	1.90071	3.82863	37.1198	13.6107	3.11078	2.01432	0.36667
ENSG00000068400	GRIPAP1	4.98e-09	6.13355	1.90801	6.65248	4.78579	1.90358	16.5273	0.311078	0.719399	8.68221
ENSG00000068885	IFT80	5.35e-31	121.444	98.2626	106.44	77.5298	104.697	54.4429	0.809116	0.728392	0.520004
ENSG00000069943	PIGB	1.33e-07	40.4814	49.6083	45.617	86.1442	31.4091	98.1916	1.22546	1.88842	3.12622
ENSG00000069966	GNB5	2.86e-08	11.0404	17.1721	7.60283	17.2288	1.90358	2.91658	1.55539	2.26611	1.53216
ENSG00000070019	GUCY2C	5.02e-84	53.9753	32.4362	47.5177	28.7147	50.4449	33.0546	0.600946	0.604296	0.655261
ENSG00000070540	WIPI1	1.5e-18	4.90684	2.86202	4.75177	4.78579	30.4573	32.0824	0.583271	1.00716	1.05336
ENSG00000070961	ATP2B1	2.32e-36	1.22671	2.86202	3.80142	2.87147	11.4215	2.91658	2.33308	0.755369	0.255359
ENSG00000071082	RPL31	3.01e-05	133.711	98.2626	119.745	113.902	106.601	83.6087	0.734885	0.951206	0.784318
ENSG00000071462	WBSCR22	5.12e-07	646.476	467.463	501.787	403.921	582.496	356.795	0.723093	0.804964	0.612528
ENSG00000071539	TRIP13	0.000102008	90.7766	50.5623	52.2695	56.4723	26.6501	29.1658	0.556997	1.08041	1.0944
ENSG00000071655	MBD3	4.72e-86	6.13355	2.86202	2.85106	2.87147	0.951791	3.88878	0.466617	1.00716	4.08575
ENSG00000072121	ZFYVE26	0.000305217	2.45342	9.54006	4.75177	15.3145	2.85537	18.4717	3.88847	3.22291	6.4691
ENSG00000072134	EPN2	3.75e-05	15.9472	1.90801	8.55319	26.8004	7.61433	71.9424	0.119645	3.13338	9.44829
ENSG00000072195	SPEG	4.42e-09	6.13355	8.58605	3.80142	23.9289	0.951791	21.3883	1.39985	6.29475	22.4716
ENSG00000072310	SREBF1	6.87e-20	145.979	122.113	107.39	57.4295	75.1915	32.0824	0.836512	0.534775	0.426676
ENSG00000072415	MPP5	0.0116778	39.2547	59.1483	44.6666	92.8443	44.7342	48.6097	1.50678	2.07861	1.08663
ENSG00000072736	NFATC3	1.11e-10	85.8697	100.171	64.6241	56.4723	50.4449	50.5541	1.16654	0.873859	1.00216
ENSG00000072756	TRNT1	0.000883226	39.2547	67.7344	26.6099	99.5444	51.3967	50.5541	1.72551	3.74088	0.983606
ENSG00000072778	ACADVL	4.41e-08	50.2951	42.9303	58.922	42.1149	49.4931	44.7209	0.853567	0.714758	0.903579
ENSG00000072832	CRMP1	4.38e-05	134.938	124.975	118.794	138.788	161.804	180.828	0.926163	1.1683	1.11757
ENSG00000072849	DERL2	0.00482094	18.4007	21.9421	28.5106	15.3145	37.1198	7.77755	1.19246	0.537152	0.209525
ENSG00000073169	SELO	3.06e-09	8.58697	33.3902	1.90071	36.372	3.80716	47.6375	3.88847	19.136	12.5126
ENSG00000073711	PPP2R3A	3.29e-06	19.6274	15.2641	20.9078	2.87147	46.6377	7.77755	0.777694	0.13734	0.166765
ENSG00000073803	MAP3K13	1.2e-08	66.2424	106.849	79.8297	91.8872	65.6736	83.6087	1.613	1.15104	1.2731
ENSG00000074071	MRPS34	1.02e-88	26.9876	15.2641	31.3617	15.3145	64.7218	7.77755	0.565596	0.48832	0.120169
ENSG00000075415	SLC25A3	1.79e-13	14.7205	12.4021	20.9078	14.3574	34.2645	14.5829	0.842502	0.686699	0.425599
ENSG00000075624	ACTB	0.00031193	55.202	52.4703	42.7659	40.2006	53.3003	25.277	0.950515	0.940015	0.474238
ENSG00000076053	RBM7	1.35e-06	74.8293	41.0222	57.0212	34.4577	82.8058	47.6375	0.548211	0.604296	0.575292
ENSG00000076067	RBMS2	7.85e-45	89.5498	66.7804	79.8297	63.1724	61.8664	55.4151	0.745734	0.791339	0.895721
ENSG00000076344	RGS11	5.7e-06	6.13355	2.86202	1.90071	2.87147	2.85537	23.3327	0.466617	1.51074	8.17149
ENSG00000076351	SLC46A1	1e-33	331.212	432.165	225.234	490.065	194.165	618.315	1.3048	2.1758	3.18448
ENSG00000076641	PAG1	0.00408942	8.58697	2.86202	8.55319	2.87147	1.90358	0.972194	0.333298	0.33572	0.510718
ENSG00000077157	PPP1R12B	9.42e-17	1.22671	3.81602	4.75177	21.0575	1.90358	61.2482	3.11078	4.4315	32.1753
ENSG00000078319	PMS2P1	6.06e-06	66.2424	29.5742	110.241	58.3866	102.793	118.608	0.446454	0.529627	1.15385
ENSG00000078401	EDN1	0.00341093	61.3355	21.9421	48.4681	27.7576	78.9986	11.6663	0.357739	0.572698	0.147678
ENSG00000078487	ZCWPW1	2.01e-35	31.8945	34.3442	35.1631	31.5862	21.8912	27.2214	1.07681	0.898277	1.24349
ENSG00000078814	MYH7B	0.000592841	19.6274	47.7003	28.5106	44.9864	38.0716	11.6663	2.43029	1.57788	0.306431
ENSG00000078900	TP73	0.0130348	36.8013	20.9881	30.4113	25.8433	69.4807	33.0546	0.570309	0.849791	0.475738
ENSG00000078967	UBE2D4	0.00532495	11.0404	32.4362	29.461	43.0721	50.4449	75.8311	2.93796	1.46201	1.50325
ENSG00000079435	LIPE	0.0341854	11.0404	7.63205	15.2057	16.2717	16.1804	21.3883	0.691284	1.07011	1.32186
ENSG00000079805	DNM2	1.32e-05	463.696	269.03	334.525	284.276	299.814	193.467	0.580185	0.849791	0.645289
ENSG00000080200	CRYBG3	1.69e-07	354.519	184.123	240.44	226.846	220.815	159.44	0.51936	0.943465	0.72205
ENSG00000081059	TCF7	0.0005232	14.7205	51.5163	25.6596	48.8151	33.3127	43.7487	3.49962	1.90241	1.31328
ENSG00000081692	JMJD4	1.55e-22	31.8945	52.4703	16.156	44.9864	8.56612	35.9712	1.64512	2.7845	4.19924
ENSG00000082898	XPO1	0.000675451	55.202	44.8383	66.5248	69.8725	112.311	73.8867	0.812259	1.05032	0.657875
ENSG00000083097	DOPEY1	1e-11	280.917	400.682	249.943	595.352	177.033	549.29	1.42634	2.38195	3.10275
ENSG00000083290	ULK2	3.43e-86	8.58697	1.90801	8.55319	3.82863	13.3251	13.6107	0.222198	0.447626	1.02144
ENSG00000083312	TNPO1	1.01e-17	6.13355	3.81602	7.60283	3.82863	28.5537	0.972194	0.622155	0.50358	0.0340479
ENSG00000083520	DIS3	0.00124011	134.938	166.951	215.73	188.56	271.26	185.689	1.23724	0.874055	0.684542
ENSG00000083807	SLC27A5	6.91e-06	255.156	153.595	227.135	128.259	253.176	177.912	0.601965	0.564683	0.702718
ENSG00000084072	PPIE	7.13e-06	2.45342	8.58605	10.4539	18.186	7.61433	34.999	3.49962	1.73964	4.59647
ENSG00000084112	SSH1	7.15e-15	20.8541	18.1261	27.5603	19.1432	38.0716	21.3883	0.869188	0.694593	0.56179
ENSG00000084234	APLP2	2.93e-05	23.3075	22.8961	16.156	32.5434	25.6984	26.2492	0.982351	2.01432	1.02144
ENSG00000084754	HADHA	7.21e-22	11.0404	17.1721	13.305	19.1432	15.2287	20.4161	1.55539	1.4388	1.34064
ENSG00000085185	BCORL1	2.7e-07	6.13355	6.67804	2.85106	11.4859	17.1322	11.6663	1.08877	4.02864	0.680958
ENSG00000085788	DDHD2	2.75e-05	24.5342	23.8501	28.5106	30.6291	14.2769	49.5819	0.972118	1.0743	3.47288
ENSG00000085999	RAD54L	1.22e-07	39.2547	30.5282	42.7659	19.1432	26.6501	2.91658	0.777694	0.447626	0.10944
ENSG00000086189	DIMT1	9.28e-19	175.42	203.203	123.546	185.689	98.9862	165.273	1.15838	1.50299	1.66966
ENSG00000086232	EIF2AK1	1.25e-09	1277.01	624.874	862.922	673.839	849.949	493.875	0.489327	0.780881	0.581064
ENSG00000086598	TMED2	1.58e-07	12.2671	11.4481	16.156	8.61442	36.168	12.6385	0.933233	0.533202	0.349439
ENSG00000087253	LPCAT2	5.25e-07	3.68013	2.86202	3.80142	7.65726	6.66254	4.86097	0.777694	2.01432	0.729598
ENSG00000087266	SH3BP2	4.4e-05	1.22671	4.77003	4.75177	4.78579	8.56612	7.77755	3.88847	1.00716	0.907944
ENSG00000087302	C14orf166	2.93e-11	30.6678	43.8843	12.3546	61.2581	19.9876	136.107	1.43096	4.95832	6.80958
ENSG00000088053	GP6	1.01e-14	19.6274	25.7582	21.8581	17.2288	27.6019	10.6941	1.31236	0.788212	0.387442
ENSG00000088888	MAVS	0	52.7485	36.2522	62.7234	37.3292	83.7576	41.8043	0.687265	0.59514	0.499111
ENSG00000088986	DYNLL1	2.49e-25	46.615	18.1261	26.6099	22.0146	9.51791	37.9156	0.388847	0.827309	3.9836
ENSG00000089006	SNX5	9.29e-14	22.0808	10.4941	18.0567	6.70011	19.9876	10.6941	0.475258	0.371059	0.535038
ENSG00000089159	PXN	2.65e-08	69.9225	26.7122	56.0709	44.9864	124.685	43.7487	0.382025	0.802313	0.350875
ENSG00000089248	ERP29	0.00122377	41.7081	22.8961	31.3617	31.5862	34.2645	56.3873	0.548961	1.00716	1.64565
ENSG00000089486	CDIP1	4.21e-07	39.2547	44.8383	20.9078	40.2006	26.6501	57.3594	1.14224	1.92276	2.15231
ENSG00000089737	DDX24	0.000632713	363.106	148.825	202.425	156.017	207.49	134.163	0.409866	0.770737	0.646598
ENSG00000090006	LTBP4	0.0168747	1.22671	4.77003	1.90071	5.74295	3.80716	3.88878	3.88847	3.02148	1.02144
ENSG00000090061	CCNK	8.19e-06	212.221	332.948	113.092	411.578	153.238	427.765	1.56887	3.63931	2.7915
ENSG00000090266	NDUFB2	2.87e-05	72.3759	60.1024	114.993	91.8872	141.817	112.775	0.830419	0.799069	0.795213
ENSG00000090273	NUDC	3.54e-15	39.2547	33.3902	59.8723	32.5434	64.7218	21.3883	0.850603	0.543546	0.330465
ENSG00000090382	LYZ	0.000226511	15.9472	21.9421	19.0071	18.186	6.66254	30.138	1.37592	0.956801	4.52351
ENSG00000090905	TNRC6A	0.00146961	6.13355	5.72403	7.60283	1.91432	18.084	3.88878	0.933233	0.25179	0.215039
ENSG00000090924	PLEKHG2	2.13e-08	76.056	39.1142	75.078	28.7147	94.2273	33.0546	0.514282	0.382466	0.350796
ENSG00000091140	DLD	2.15e-06	261.289	216.559	241.39	207.703	225.574	134.163	0.82881	0.860447	0.594761
ENSG00000091262	ABCC6	0.000102606	68.6958	80.1365	62.7234	67.0011	43.7824	75.8311	1.16654	1.0682	1.732
ENSG00000091536	MYO15A	0.000136151	1.22671	18.1261	5.70212	22.0146	4.75895	19.4439	14.7762	3.86078	4.08575
ENSG00000091844	RGS17	1.28e-06	9.81368	19.0801	35.1631	22.9718	48.5413	44.7209	1.94424	0.653292	0.921296
ENSG00000092200	RPGRIP1	9.73e-12	3.68013	2.86202	2.85106	2.87147	2.85537	5.83316	0.777694	1.00716	2.04287
ENSG00000092203	TOX4	2.85e-17	390.094	228.007	346.879	254.604	547.28	180.828	0.584494	0.733985	0.330413
ENSG00000092421	SEMA6A	1.77e-05	41.7081	41.0222	42.7659	39.2435	72.3361	25.277	0.983555	0.917634	0.349439
ENSG00000092531	SNAP23	1.17e-05	73.6026	50.5623	55.1205	52.6437	36.168	56.3873	0.686963	0.955065	1.55904
ENSG00000092841	MYL6	1.04e-08	680.824	504.669	575.915	445.078	449.245	504.569	0.741262	0.77282	1.12315
ENSG00000092853	CLSPN	0.0103018	9.81368	3.81602	8.55319	7.65726	6.66254	2.91658	0.388847	0.895253	0.437759
ENSG00000092871	RFFL	0.00021044	268.65	134.515	265.149	140.702	281.73	195.411	0.500707	0.530654	0.693611
ENSG00000092931	MFSD11	0.000532472	5166.9	3324.71	3968.68	3272.52	4231.66	3005.05	0.643463	0.824588	0.710135
ENSG00000094631	HDAC6	3.36e-06	7.36026	2.86202	6.65248	11.4859	28.5537	11.6663	0.388847	1.72656	0.408575
ENSG00000095464	PDE6C	7.05e-30	1.22671	2.86202	2.85106	5.74295	10.4697	17.4995	2.33308	2.01432	1.67144
ENSG00000095539	SEMA4G	2.21e-19	202.407	173.629	229.035	228.761	275.068	303.325	0.85782	0.998801	1.10273
ENSG00000095713	CRTAC1	0.000508402	7.36026	22.8961	1.90071	22.9718	16.1804	32.0824	3.11078	12.0859	1.98279
ENSG00000095787	WAC	5.09e-05	31.8945	27.6662	25.6596	13.4002	10.4697	20.4161	0.867428	0.522231	1.95002
ENSG00000096093	EFHC1	1.17e-06	212.221	185.077	142.553	164.631	137.058	107.914	0.872097	1.15488	0.787357
ENSG00000096401	CDC5L	4.04e-05	4.90684	1.90801	3.80142	5.74295	17.1322	14.5829	0.388847	1.51074	0.851197
ENSG00000097096	SYDE2	0.00938703	8.58697	16.2181	4.75177	19.1432	4.75895	5.83316	1.88869	4.02864	1.22572
ENSG00000099139	PCSK5	0.000721457	2.45342	1.90801	0.950354	5.74295	13.3251	2.91658	0.777694	6.04296	0.218879
ENSG00000099219	ERMP1	0.00304877	28.2143	39.1142	24.7092	54.558	39.9752	20.4161	1.38632	2.208	0.510718
ENSG00000099715	PCDH11Y	1.22e-05	2.45342	7.63205	2.85106	4.78579	11.4215	1.94439	3.11078	1.6786	0.170239
ENSG00000099817	POLR2E	0.000152752	15.9472	16.2181	10.4539	18.186	12.3733	23.3327	1.01698	1.73964	1.88573
ENSG00000099822	HCN2	1.41e-19	2.45342	6.67804	3.80142	3.82863	7.61433	3.88878	2.72193	1.00716	0.510718
ENSG00000099995	SF3A1	4.91e-10	4.90684	8.58605	3.80142	7.65726	3.80716	0.972194	1.74981	2.01432	0.255359
ENSG00000099999	RNF215	2.36e-05	34.3479	88.7225	27.5603	147.402	43.7824	70.9702	2.58306	5.34836	1.62098
ENSG00000100003	SEC14L2	2.07e-07	8.58697	7.63205	12.3546	14.3574	43.7824	7.77755	0.888794	1.16211	0.177641
ENSG00000100012	SEC14L3	6.12e-56	2.45342	2.86202	3.80142	3.82863	14.2769	2.91658	1.16654	1.00716	0.204287
ENSG00000100027	YPEL1	1.75e-08	105.497	67.7344	109.291	92.8443	160.853	76.8033	0.64205	0.849517	0.477476
ENSG00000100028	SNRPD3	7.78e-11	101.817	27.6662	53.2198	14.3574	38.0716	21.3883	0.271725	0.269775	0.56179
ENSG00000100029	PES1	0.000194608	9.81368	5.72403	8.55319	15.3145	13.3251	43.7487	0.583271	1.79051	3.28319
ENSG00000100036	SLC35E4	1.92e-30	191.367	112.573	151.106	149.317	91.3719	188.606	0.588256	0.988156	2.06415
ENSG00000100104	SRRD	0.000239857	251.476	306.236	240.44	401.049	162.756	308.186	1.21776	1.66798	1.89354
ENSG00000100154	TTC28	6.48e-11	26.9876	21.9421	44.6666	12.4431	90.4201	19.4439	0.813044	0.278576	0.215039
ENSG00000100196	KDELR3	1.61e-14	23.3075	13.3561	20.9078	12.4431	31.4091	15.5551	0.573038	0.59514	0.495242
ENSG00000100211	CBY1	6.09e-11	7.36026	14.3101	3.80142	15.3145	15.2287	27.2214	1.94424	4.02864	1.78751
ENSG00000100218	RSPH14	5.92e-05	6.13355	12.4021	10.4539	22.9718	11.4215	19.4439	2.02201	2.19744	1.70239
ENSG00000100243	CYB5R3	0.00659725	6.13355	9.54006	10.4539	9.57158	18.084	2.91658	1.55539	0.915599	0.161279
ENSG00000100319	ZMAT5	2.13e-16	17.1739	20.9881	4.75177	31.5862	1.90358	30.138	1.22209	6.64725	15.8323
ENSG00000100335	MIEF1	0.0015011	2.45342	2.86202	1.90071	5.74295	10.4697	5.83316	1.16654	3.02148	0.557147
ENSG00000100364	KIAA0930	1.02e-10	11.0404	1.90801	6.65248	1.91432	13.3251	2.91658	0.172821	0.28776	0.218879
ENSG00000100393	EP300	7.79e-27	2.45342	28.6202	5.70212	20.1003	4.75895	8.74975	11.6654	3.52506	1.83859
ENSG00000100399	CHADL	4.81e-05	58.8821	45.7923	76.0283	43.0721	39.0234	17.4995	0.777694	0.566527	0.448436
ENSG00000100441	KHNYN	2.7e-07	794.908	478.911	687.106	502.508	785.227	466.653	0.602473	0.73134	0.59429
ENSG00000100461	RBM23	0.000184242	14.7205	13.3561	25.6596	14.3574	30.4573	26.2492	0.90731	0.559533	0.861837
ENSG00000100473	COCH	0.000205124	24.5342	27.6662	22.8085	26.8004	10.4697	5.83316	1.12766	1.17502	0.557147
ENSG00000100490	CDKL1	0.00103981	23.3075	17.1721	26.6099	29.6719	35.2163	63.1926	0.736763	1.11507	1.79442
ENSG00000100557	C14orf105	7.61e-05	2.45342	5.72403	5.70212	6.70011	9.51791	1.94439	2.33308	1.17502	0.204287
ENSG00000100568	VTI1B	7.21e-07	31.8945	81.0905	14.2553	223.018	26.6501	288.742	2.54246	15.6445	10.8345
ENSG00000100599	RIN3	6.7e-10	34.3479	30.5282	13.305	22.0146	0.951791	3.88878	0.888794	1.65462	4.08575
ENSG00000100605	ITPK1	1.05e-09	1.22671	5.72403	2.85106	4.78579	0.951791	2.91658	4.66617	1.6786	3.06431
ENSG00000100632	ERH	4.86e-07	8.58697	0.954006	9.50354	1.91432	4.75895	15.5551	0.111099	0.201432	3.2686
ENSG00000100644	HIF1A	8.69e-24	8.58697	36.2522	12.3546	35.4148	34.2645	40.8322	4.22177	2.86653	1.19168
ENSG00000100652	SLC10A1	9.24e-15	8.58697	1.90801	7.60283	2.87147	6.66254	1.94439	0.222198	0.377685	0.291839
ENSG00000100722	ZC3H14	3.83e-13	19.6274	40.0682	28.5106	41.1578	16.1804	108.886	2.04145	1.44359	6.72947
ENSG00000100852	ARHGAP5	7.85e-05	45.3883	47.7003	47.5177	46.9007	38.0716	25.277	1.05094	0.987016	0.663934
ENSG00000100865	CINP	0.0049694	172.966	95.4006	150.156	128.259	217.008	113.747	0.551556	0.854173	0.524158
ENSG00000100890	KIAA0391	8.17e-07	68.6958	44.8383	49.4184	44.0293	90.4201	30.138	0.652708	0.890949	0.333311
ENSG00000100911	PSME2	6.3e-07	15.9472	16.2181	8.55319	11.4859	0.951791	9.72194	1.01698	1.34288	10.2144
ENSG00000100934	SEC23A	9.25e-40	4.90684	13.3561	6.65248	10.5287	23.7948	7.77755	2.72193	1.58268	0.32686
ENSG00000100985	MMP9	2.33e-16	3.68013	6.67804	3.80142	10.5287	4.75895	22.3605	1.81462	2.76969	4.69861
ENSG00000100994	PYGB	4.99e-07	9.81368	14.3101	10.4539	10.5287	11.4215	10.6941	1.45818	1.00716	0.936317
ENSG00000101000	PROCR	0.000499038	11.0404	32.4362	10.4539	35.4148	4.75895	19.4439	2.93796	3.38772	4.08575
ENSG00000101082	SLA2	1.26e-06	261.289	254.72	190.071	367.549	138.961	342.212	0.974856	1.93375	2.46264
ENSG00000101098	RIMS4	5.69e-11	11.0404	3.81602	15.2057	1.91432	12.3733	3.88878	0.345642	0.125895	0.314288
ENSG00000101160	CTSZ	3.75e-13	9.81368	1.90801	11.4042	1.91432	8.56612	1.94439	0.194424	0.16786	0.226986
ENSG00000101182	PSMA7	0.015308	7.36026	16.2181	8.55319	21.0575	51.3967	14.5829	2.20347	2.46194	0.283732
ENSG00000101290	CDS2	2.16e-08	4.90684	22.8961	7.60283	16.2717	30.4573	12.6385	4.66617	2.14021	0.414959
ENSG00000101342	TLDC2	3.28e-16	62.5622	108.757	76.0283	139.745	50.4449	174.995	1.73838	1.83807	3.46903
ENSG00000101473	ACOT8	3.09e-14	180.326	242.317	180.567	193.346	123.733	153.607	1.34377	1.07077	1.24144
ENSG00000101577	LPIN2	1.93e-06	12.2671	4.77003	12.3546	4.78579	2.85537	8.74975	0.388847	0.387369	3.06431
ENSG00000101608	MYL12A	0.00213085	8.58697	13.3561	16.156	6.70011	12.3733	5.83316	1.55539	0.414713	0.471432
ENSG00000101842	VSIG1	3.49e-10	6.13355	3.81602	11.4042	6.70011	21.8912	8.74975	0.622155	0.58751	0.399693
ENSG00000101892	ATP1B4	6.94e-05	7.36026	5.72403	5.70212	4.78579	2.85537	2.91658	0.777694	0.839299	1.02144
ENSG00000101940	WDR13	8.24e-07	9.81368	8.58605	9.50354	6.70011	7.61433	8.74975	0.874906	0.705011	1.14912
ENSG00000102103	PQBP1	0.00255557	4.90684	11.4481	9.50354	18.186	13.3251	25.277	2.33308	1.9136	1.89695
ENSG00000102125	TAZ	5.13e-11	12.2671	10.4941	23.7589	5.74295	21.8912	2.91658	0.855464	0.241718	0.133231
ENSG00000102158	MAGT1	1.64e-18	6.13355	4.77003	9.50354	6.70011	12.3733	10.6941	0.777694	0.705011	0.864293
ENSG00000102710	SUPT20H	7.91e-09	12.2671	6.67804	18.0567	9.57158	12.3733	10.6941	0.544386	0.530084	0.864293
ENSG00000102786	INTS6	0.00128863	13.4938	22.8961	25.6596	32.5434	53.3003	8.74975	1.69679	1.26827	0.164159
ENSG00000102805	CLN5	0.00366538	193.82	137.377	168.213	172.288	276.971	137.079	0.708785	1.02423	0.494923
ENSG00000102871	TRADD	0.000643993	4.90684	2.86202	8.55319	3.82863	11.4215	7.77755	0.583271	0.447626	0.680958
ENSG00000102910	LONP2	1.87e-06	283.37	278.57	227.135	171.331	308.38	162.356	0.98306	0.754316	0.526481
ENSG00000102967	DHODH	1.16e-06	20.8541	30.5282	21.8581	39.2435	27.6019	39.86	1.4639	1.79537	1.4441
ENSG00000103023	PRSS54	0.00216044	31.8945	20.9881	20.9078	19.1432	15.2287	66.1092	0.658049	0.915599	4.34111
ENSG00000103034	NDRG4	5.52e-13	105.497	35.2982	133.05	25.8433	125.636	36.9434	0.334589	0.194238	0.29405
ENSG00000103037	SETD6	7.47e-05	520.125	458.877	445.716	414.449	455.908	400.544	0.882243	0.929851	0.878564
ENSG00000103064	SLC7A6	3.81e-05	374.147	420.716	309.815	314.905	310.284	306.241	1.12447	1.01643	0.986971
ENSG00000103121	CMC2	2.14e-07	74.8293	26.7122	32.312	9.57158	33.3127	4.86097	0.356974	0.296223	0.14592
ENSG00000103145	HCFC1R1	3.61e-10	143.525	55.3323	118.794	66.0439	112.311	39.86	0.385524	0.555952	0.354906
ENSG00000103152	MPG	0.00015525	41.7081	35.2982	32.312	19.1432	58.0592	12.6385	0.846314	0.592447	0.217683
ENSG00000103175	WFDC1	8e-05	19.6274	10.4941	25.6596	7.65726	16.1804	7.77755	0.534665	0.298418	0.480676
ENSG00000103196	CRISPLD2	0.0115423	4.90684	6.67804	6.65248	11.4859	0.951791	17.4995	1.36097	1.72656	18.3859
ENSG00000103197	TSC2	0	50.2951	82.9985	47.5177	74.6583	45.686	56.3873	1.65023	1.57117	1.23424
ENSG00000103253	HAGHL	8.44e-17	180.326	135.469	153.957	118.688	228.43	93.3306	0.751242	0.770912	0.408575
ENSG00000103335	PIEZO1	5.91e-11	23.3075	28.6202	16.156	37.3292	2.85537	30.138	1.22794	2.31054	10.5548
ENSG00000103495	MAZ	2.02e-14	23.3075	12.4021	8.55319	17.2288	1.90358	27.2214	0.532107	2.01432	14.3001
ENSG00000103534	TMC5	3.66e-14	4.90684	3.81602	6.65248	6.70011	3.80716	6.80536	0.777694	1.00716	1.78751
ENSG00000103540	CCP110	2.97e-05	28.2143	17.1721	25.6596	13.4002	19.0358	2.91658	0.60863	0.522231	0.153216
ENSG00000103544	C16orf62	1.47e-16	218.354	118.297	182.468	118.688	172.274	146.801	0.541765	0.650457	0.852138
ENSG00000103740	ACSBG1	0.000172862	1479.41	1246.89	1077.7	1739.16	854.708	2267.16	0.842825	1.61376	2.65255
ENSG00000103811	CTSH	1.13e-07	31.8945	32.4362	33.2624	30.6291	104.697	25.277	1.01698	0.920831	0.241431
ENSG00000103978	TMEM87A	0.000116497	14.7205	3.81602	26.6099	4.78579	30.4573	34.0268	0.259231	0.17985	1.1172
ENSG00000104129	DNAJC17	4.31e-08	125.124	94.4466	76.9787	175.16	68.5289	304.297	0.754821	2.27543	4.44041
ENSG00000104131	EIF3J	2.35e-05	51.5218	44.8383	41.8156	21.0575	37.1198	14.5829	0.870277	0.50358	0.39286
ENSG00000104133	SPG11	5.59e-07	110.404	131.653	102.638	96.673	108.504	75.8311	1.19246	0.94188	0.698878
ENSG00000104341	LAPTM4B	6.56e-06	3.68013	1.90801	2.85106	6.70011	3.80716	12.6385	0.518463	2.35004	3.31967
ENSG00000104365	IKBKB	1.68e-07	6.13355	9.54006	5.70212	8.61442	14.2769	0.972194	1.55539	1.51074	0.0680958
ENSG00000104375	STK3	2.24e-35	18.4007	7.63205	16.156	7.65726	18.084	13.6107	0.41477	0.473957	0.752638
ENSG00000104517	UBR5	0.000140073	6.13355	14.3101	11.4042	10.5287	19.9876	29.1658	2.33308	0.923229	1.4592
ENSG00000104529	EEF1D	7.55e-07	72.3759	49.6083	38.9645	33.5005	55.2039	13.6107	0.685426	0.85977	0.246554
ENSG00000104679	R3HCC1	2.99e-06	76.056	76.3205	76.0283	36.372	77.0951	33.0546	1.00348	0.478401	0.428751
ENSG00000104814	MAP4K1	9.85e-11	9.81368	25.7582	19.9574	66.0439	9.51791	98.1916	2.62472	3.30924	10.3165
ENSG00000104823	ECH1	5.34e-10	4.90684	52.4703	14.2553	103.373	8.56612	230.41	10.6933	7.25155	26.8978
ENSG00000104824	HNRNPL	1.48e-17	34.3479	42.9303	18.0567	164.631	5.71074	374.295	1.24987	9.11744	65.5422
ENSG00000104853	CLPTM1	9.72e-07	11.0404	12.4021	7.60283	9.57158	10.4697	9.72194	1.12334	1.25895	0.928579
ENSG00000104885	DOT1L	2.38e-07	15.9472	20.0341	21.8581	22.0146	41.8788	39.86	1.25628	1.00716	0.951793
ENSG00000104886	PLEKHJ1	8.17e-08	341.025	183.169	206.227	153.145	221.767	139.024	0.537113	0.742606	0.62689
ENSG00000104892	KLC3	3.91e-12	117.764	138.331	97.8865	125.388	78.0468	160.412	1.17464	1.28095	2.05533
ENSG00000104904	OAZ1	5.42e-12	4.90684	5.72403	6.65248	6.70011	20.9394	19.4439	1.16654	1.00716	0.928579
ENSG00000104946	TBC1D17	0.0127372	20.8541	24.8041	26.6099	32.5434	58.0592	37.9156	1.18941	1.22298	0.65305
ENSG00000105085	MED26	1.17e-07	18.4007	38.1602	26.6099	29.6719	28.5537	30.138	2.07385	1.11507	1.05548
ENSG00000105127	AKAP8	4.01e-18	11.0404	32.4362	20.9078	19.1432	28.5537	6.80536	2.93796	0.915599	0.238335
ENSG00000105171	POP4	0.000197555	13.4938	13.3561	11.4042	6.70011	25.6984	15.5551	0.989793	0.58751	0.605296
ENSG00000105193	RPS16	0.000358985	42.9349	41.9762	53.2198	37.3292	35.2163	7.77755	0.977673	0.701414	0.220851
ENSG00000105258	POLR2I	0.000491042	85.8697	54.3783	56.0709	24.8861	57.1074	32.0824	0.633265	0.443833	0.56179
ENSG00000105270	CLIP3	1.82e-05	112.857	99.2166	101.688	145.488	110.408	148.746	0.879133	1.43073	1.34724
ENSG00000105289	TJP3	0.00757916	2.45342	3.81602	4.75177	8.61442	19.9876	6.80536	1.55539	1.81289	0.340479
ENSG00000105323	HNRNPUL1	3.09e-05	7.36026	30.5282	5.70212	18.186	0.951791	15.5551	4.1477	3.18934	16.343
ENSG00000105329	TGFB1	8.28e-12	732.346	407.36	471.376	334.048	430.209	230.41	0.55624	0.708666	0.535576
ENSG00000105372	RPS19	8.35e-07	3.68013	7.63205	1.90071	5.74295	1.90358	2.91658	2.07385	3.02148	1.53216
ENSG00000105392	CRX	5.37e-07	6.13355	18.1261	7.60283	13.4002	1.90358	12.6385	2.95524	1.76253	6.63934
ENSG00000105583	WDR83OS	0.00264788	99.3635	92.5385	85.5319	125.388	39.0234	185.689	0.931313	1.46598	4.7584
ENSG00000105609	LILRB5	2.81e-08	6.13355	15.2641	8.55319	11.4859	8.56612	1.94439	2.48862	1.34288	0.226986
ENSG00000105617	LENG1	0.000505992	349.612	154.549	254.695	140.702	299.814	184.717	0.442058	0.552434	0.616105
ENSG00000105619	TFPT	2.72e-08	82.1896	49.6083	57.9716	49.7722	40.927	26.2492	0.603584	0.858562	0.641367
ENSG00000105642	KCNN1	2.54e-07	15.9472	21.9421	16.156	22.0146	26.6501	8.74975	1.37592	1.36263	0.328319
ENSG00000105650	PDE4C	0.0153305	15.9472	9.54006	15.2057	7.65726	6.66254	6.80536	0.598226	0.50358	1.02144
ENSG00000105679	GAPDHS	1.78e-12	112.857	77.2745	134	67.0011	165.612	78.7477	0.684709	0.500008	0.475496
ENSG00000105810	CDK6	0.00228251	13.4938	0.954006	5.70212	0.957158	5.71074	2.91658	0.0706995	0.16786	0.510718
ENSG00000105819	PMPCB	3.8e-10	395.001	395.912	425.759	268.004	591.062	198.328	1.00231	0.629475	0.335544
ENSG00000105982	RNF32	0.00542291	99.3635	104.941	90.2836	181.86	74.2397	171.106	1.05613	2.01432	2.30478
ENSG00000106069	CHN2	4.3e-10	60.1088	56.2863	90.2836	43.0721	98.9862	28.1936	0.936407	0.477075	0.284824
ENSG00000106100	NOD1	0.000446452	29.441	39.1142	31.3617	47.8579	43.7824	27.2214	1.32856	1.526	0.621744
ENSG00000106133	NSUN5P2	0.00286912	223.261	136.423	181.518	154.102	197.972	111.802	0.611046	0.848967	0.564737
ENSG00000106244	PDAP1	1.97e-21	529.939	342.488	357.333	300.548	327.416	220.688	0.646278	0.841085	0.674029
ENSG00000106246	PTCD1	8.07e-07	1158.01	1100.92	780.241	1270.15	702.422	1696.48	0.950698	1.62789	2.41519
ENSG00000106399	RPA3	3.63e-07	30.6678	22.8961	26.6099	24.8861	62.8182	31.1102	0.746587	0.935219	0.495242
ENSG00000106460	TMEM106B	5.93e-05	8.58697	20.0341	12.3546	23.9289	27.6019	32.0824	2.33308	1.93684	1.16232
ENSG00000106785	TRIM14	0.00066287	260.063	234.685	246.142	297.676	195.117	351.934	0.902419	1.20937	1.80371
ENSG00000106804	C5	3.78e-16	1.22671	3.81602	0.950354	2.87147	0.951791	0.972194	3.11078	3.02148	1.02144
ENSG00000106853	PTGR1	1.46e-11	8.58697	11.4481	6.65248	20.1003	12.3733	28.1936	1.33319	3.02148	2.27859
ENSG00000106976	DNM1	2.2e-10	14.7205	17.1721	14.2553	13.4002	37.1198	11.6663	1.16654	0.940015	0.314288
ENSG00000106991	ENG	2.49e-08	7.36026	8.58605	19.0071	7.65726	12.3733	2.91658	1.16654	0.402864	0.235716
ENSG00000107201	DDX58	6.49e-25	4.90684	18.1261	5.70212	24.8861	5.71074	42.7765	3.69405	4.36436	7.49054
ENSG00000107262	BAG1	2.18e-11	2.45342	19.0801	7.60283	4.78579	15.2287	0.972194	7.77694	0.629475	0.0638398
ENSG00000107371	EXOSC3	0.0301654	38.028	25.7582	25.6596	44.9864	20.9394	44.7209	0.677347	1.7532	2.13573
ENSG00000107771	CCSER2	8.74e-05	3.68013	3.81602	6.65248	1.91432	21.8912	4.86097	1.03693	0.28776	0.222051
ENSG00000107798	LIPA	3.65e-13	41.7081	19.0801	39.9149	11.4859	16.1804	7.77755	0.457467	0.28776	0.480676
ENSG00000107938	EDRF1	0.000270629	2.45342	2.86202	2.85106	0.957158	0.951791	1.94439	1.16654	0.33572	2.04287
ENSG00000107949	BCCIP	0.000505627	618.262	347.258	385.844	231.632	427.354	179.856	0.561668	0.600326	0.420859
ENSG00000108349	CASC3	4.4e-07	19.6274	0.954006	16.156	6.70011	34.2645	9.72194	0.0486059	0.414713	0.283732
ENSG00000108515	ENO3	0.0116599	5349.68	3418.2	3541.97	3537.66	2866.79	3306.43	0.638954	0.998782	1.15336
ENSG00000108528	SLC25A11	9.06e-05	23.3075	11.4481	15.2057	9.57158	3.80716	17.4995	0.491175	0.629475	4.59647
ENSG00000108559	NUP88	0.000798123	203.634	116.389	144.454	150.274	127.54	248.882	0.571559	1.04029	1.9514
ENSG00000108590	MED31	3.93e-13	52.7485	47.7003	27.5603	65.0867	19.0358	71.9424	0.904296	2.36161	3.77932
ENSG00000108592	FTSJ3	0.000418379	1009.58	629.644	790.695	678.625	848.046	635.815	0.623667	0.858264	0.749741
ENSG00000108639	SYNGR2	1.15e-05	34.3479	30.5282	15.2057	60.301	8.56612	58.3316	0.888794	3.96569	6.80958
ENSG00000108654	DDX5	1.54e-223	15.9472	14.3101	18.0567	16.2717	23.7948	17.4995	0.89734	0.901142	0.735434
ENSG00000108666	C17orf75	0.0117925	9.81368	17.1721	12.3546	10.5287	26.6501	22.3605	1.74981	0.852212	0.839037
ENSG00000108829	LRRC59	5.86e-08	103.044	71.5504	142.553	84.2299	156.094	120.552	0.69437	0.590867	0.772306
ENSG00000108840	HDAC5	8e-06	29.441	19.0801	31.3617	21.0575	30.4573	26.2492	0.648079	0.67144	0.861837
ENSG00000108854	SMURF2	4.14e-14	9.81368	4.77003	5.70212	2.87147	6.66254	1.94439	0.486059	0.50358	0.291839
ENSG00000108861	DUSP3	5e-10	2.45342	3.81602	3.80142	6.70011	1.90358	14.5829	1.55539	1.76253	7.66078
ENSG00000108963	DPH1	1.41e-06	15.9472	48.6543	11.4042	35.4148	20.9394	42.7765	3.05095	3.10541	2.04287
ENSG00000109686	SH3D19	0.00545151	2507.4	1715.3	1765.76	1955.47	1543.8	1564.26	0.684097	1.10744	1.01325
ENSG00000109861	CTSC	1.86e-05	19.6274	20.0341	31.3617	27.7576	45.686	22.3605	1.02072	0.885079	0.489438
ENSG00000109971	HSPA8	6.91e-42	30.6678	19.0801	39.9149	23.9289	84.7094	38.8878	0.622155	0.5995	0.459073
ENSG00000110011	DNAJC4	2.6e-06	19.6274	55.3323	26.6099	42.1149	16.1804	43.7487	2.81914	1.58268	2.7038
ENSG00000110013	SIAE	1.87e-09	429.349	394.004	381.092	439.335	423.547	528.874	0.917679	1.15283	1.24868
ENSG00000110060	PUS3	5.53e-06	25.7609	15.2641	51.3191	9.57158	74.2397	22.3605	0.592529	0.186511	0.301193
ENSG00000110092	CCND1	0.00025431	13.4938	32.4362	19.9574	44.0293	13.3251	57.3594	2.40378	2.20616	4.30463
ENSG00000110318	KIAA1377	8.86e-48	8.58697	7.63205	10.4539	8.61442	13.3251	8.74975	0.888794	0.824039	0.656638
ENSG00000110583	NAA40	0.00136311	4.90684	1.90801	6.65248	0.957158	8.56612	3.88878	0.388847	0.14388	0.453972
ENSG00000110871	COQ5	2.35e-37	90.7766	59.1483	57.0212	71.7868	21.8912	98.1916	0.651582	1.25895	4.48544
ENSG00000110921	MVK	1.3e-11	51.5218	27.6662	41.8156	37.3292	59.011	23.3327	0.536979	0.892709	0.395395
ENSG00000110987	BCL7A	1.15e-08	22.0808	70.5964	39.9149	83.2727	26.6501	94.3028	3.19719	2.08626	3.53855
ENSG00000111203	ITFG2	2.14e-16	987.502	578.127	773.588	484.322	733.831	392.766	0.585444	0.626072	0.535228
ENSG00000111261	MANSC1	3.44e-05	9.81368	18.1261	16.156	16.2717	18.084	2.91658	1.84702	1.00716	0.161279
ENSG00000111339	ART4	0.000984667	9.81368	0.954006	10.4539	2.87147	3.80716	6.80536	0.0972118	0.27468	1.78751
ENSG00000111445	RFC5	0.00142333	371.693	236.593	221.433	230.675	219.864	138.052	0.636529	1.04174	0.627896
ENSG00000111639	MRPL51	6.37e-05	31.8945	5.72403	44.6666	9.57158	36.168	62.2204	0.179468	0.214289	1.72031
ENSG00000111640	GAPDH	1.16e-07	34.3479	35.2982	27.5603	53.6008	39.0234	35.9712	1.02767	1.94486	0.921784
ENSG00000111665	CDCA3	3.85e-12	9.81368	11.4481	10.4539	12.4431	15.2287	14.5829	1.16654	1.19028	0.957597
ENSG00000111728	ST8SIA1	9.86e-13	12.2671	8.58605	10.4539	12.4431	8.56612	8.74975	0.699925	1.19028	1.02144
ENSG00000111752	PHC1	4.92e-05	2669.32	2286.75	1830.38	2167.96	1639.94	1927.86	0.856679	1.18443	1.17557
ENSG00000111834	RSPH4A	3.28e-24	4.90684	22.8961	8.55319	18.186	34.2645	26.2492	4.66617	2.12623	0.766078
ENSG00000111912	NCOA7	0.000219544	2.45342	2.86202	3.80142	2.87147	4.75895	1.94439	1.16654	0.755369	0.408575
ENSG00000112031	MTRF1L	4.36e-09	79.7362	63.9184	95.0354	79.4441	133.251	44.7209	0.801623	0.835942	0.335615
ENSG00000112096	SOD2	7.86e-10	623.169	564.771	624.383	494.851	600.58	496.791	0.906289	0.792544	0.827186
ENSG00000112137	PHACTR1	2.39e-10	11.0404	59.1483	16.156	72.744	65.6736	40.8322	5.35745	4.50259	0.621744
ENSG00000112237	CCNC	1.03e-93	50.2951	19.0801	59.8723	14.3574	73.2879	2.91658	0.379363	0.2398	0.0397962
ENSG00000112276	BVES	0.0144077	4.90684	5.72403	9.50354	6.70011	12.3733	3.88878	1.16654	0.705011	0.314288
ENSG00000112293	GPLD1	4.05e-05	76.056	82.9985	72.2269	83.2727	36.168	87.4975	1.09128	1.15293	2.41919
ENSG00000112294	ALDH5A1	5.77e-06	13.4938	33.3902	19.0071	26.8004	11.4215	9.72194	2.47448	1.41002	0.851197
ENSG00000112306	RPS12	4.05e-37	8.58697	12.4021	11.4042	3.82863	16.1804	0.972194	1.44429	0.33572	0.0600845
ENSG00000112473	SLC39A7	7.95e-15	31.8945	16.2181	26.6099	17.2288	25.6984	12.6385	0.508492	0.64746	0.491803
ENSG00000112695	COX7A2	3.43e-10	2.45342	5.72403	2.85106	5.74295	1.90358	8.74975	2.33308	2.01432	4.59647
ENSG00000112701	SENP6	3.98e-34	3.68013	3.81602	2.85106	2.87147	0.951791	0.972194	1.03693	1.00716	1.02144
ENSG00000112706	IMPG1	5.14e-05	6.13355	7.63205	3.80142	6.70011	1.90358	9.72194	1.24431	1.76253	5.10718
ENSG00000113083	LOX	6.91e-07	9.81368	59.1483	22.8085	72.744	11.4215	54.4429	6.02713	3.18934	4.7667
ENSG00000113108	APBB3	4.95e-26	53.9753	38.1602	47.5177	15.3145	39.9752	8.74975	0.706995	0.322291	0.218879
ENSG00000113141	IK	0.00402375	208.541	128.791	134.95	255.561	117.07	398.6	0.617581	1.89374	3.40479
ENSG00000113231	PDE8B	2.94e-07	116.537	102.079	79.8297	115.816	89.4683	177.912	0.875929	1.45079	1.98854
ENSG00000113318	MSH3	5.86e-06	14.7205	29.5742	19.9574	48.8151	30.4573	38.8878	2.00904	2.44596	1.2768
ENSG00000113319	RASGRF2	2.38e-23	58.8821	89.6765	50.3688	98.5873	53.3003	93.3306	1.52298	1.95731	1.75103
ENSG00000113456	RAD1	1.71e-10	276.01	162.181	231.886	84.2299	292.2	76.8033	0.587591	0.363238	0.262845
ENSG00000113597	TRAPPC13	2.07e-06	7.36026	28.6202	7.60283	100.502	2.85537	43.7487	3.88847	13.219	15.3216
ENSG00000113812	ACTR8	1.03e-11	8.58697	12.4021	7.60283	15.3145	1.90358	7.77755	1.44429	2.01432	4.08575
ENSG00000113851	CRBN	2.78e-73	79.7362	69.6424	93.1347	60.301	111.36	54.4429	0.873411	0.64746	0.488893
ENSG00000113971	NPHP3	0.00841097	11.0404	18.1261	17.1064	16.2717	13.3251	6.80536	1.6418	0.951206	0.510718
ENSG00000114021	NIT2	3.48e-13	35.5746	20.9881	39.9149	34.4577	85.6612	34.999	0.589975	0.863279	0.408575
ENSG00000114026	OGG1	4.57e-08	117.764	169.813	135.901	171.331	60.9146	187.633	1.44197	1.26071	3.08027
ENSG00000114054	PCCB	1.61e-09	478.417	333.902	346.879	175.16	468.281	120.552	0.697931	0.504959	0.257435
ENSG00000114098	ARMC8	3.07e-08	4.90684	8.58605	4.75177	5.74295	2.85537	1.94439	1.74981	1.20859	0.680958
ENSG00000114125	RNF7	0.00407448	7.36026	15.2641	11.4042	6.70011	18.084	23.3327	2.07385	0.58751	1.29024
ENSG00000114391	RPL24	1.06e-21	14.7205	0.954006	17.1064	2.87147	31.4091	6.80536	0.0648079	0.16786	0.216668
ENSG00000114867	EIF4G1	0.00818246	18.4007	29.5742	19.0071	11.4859	23.7948	10.6941	1.60724	0.604296	0.449432
ENSG00000114902	SPCS1	0.00700493	130.031	100.171	107.39	130.173	83.7576	222.632	0.770358	1.21216	2.65806
ENSG00000114956	DGUOK	0.00156015	7.36026	24.8041	4.75177	18.186	14.2769	27.2214	3.37001	3.82721	1.90668
ENSG00000115053	NCL	1.25e-13	19.6274	17.1721	17.1064	10.5287	18.084	7.77755	0.874906	0.615486	0.430079
ENSG00000115216	NRBP1	3.32e-05	6.13355	11.4481	7.60283	33.5005	10.4697	34.0268	1.86647	4.40632	3.25003
ENSG00000115234	SNX17	1.92e-26	83.4163	54.3783	74.1276	71.7868	111.36	124.441	0.651891	0.968422	1.11747
ENSG00000115241	PPM1G	6.43e-05	13.4938	18.1261	5.70212	7.65726	5.71074	1.94439	1.34329	1.34288	0.340479
ENSG00000115268	RPS15	0.000467736	17.1739	40.0682	9.50354	57.4295	13.3251	55.4151	2.33308	6.04296	4.15871
ENSG00000115286	NDUFS7	0.000175281	7.36026	20.9881	9.50354	43.0721	16.1804	33.0546	2.85155	4.53222	2.04287
ENSG00000115317	HTRA2	0.000148038	500.498	393.05	493.234	283.319	417.836	304.297	0.785319	0.574411	0.728268
ENSG00000115355	CCDC88A	3.21e-20	17.1739	2.86202	14.2553	4.78579	16.1804	5.83316	0.166649	0.33572	0.360507
ENSG00000115392	FANCL	7.99e-44	430.575	284.294	362.085	260.347	398.8	172.078	0.660265	0.719022	0.43149
ENSG00000115414	FN1	0.0190935	39.2547	57.2403	74.1276	32.5434	105.649	19.4439	1.45818	0.439018	0.184043
ENSG00000115415	STAT1	3.02e-06	63.7889	73.4584	56.0709	128.259	7.61433	205.133	1.15159	2.28745	26.9404
ENSG00000115419	GLS	0.0169609	12.2671	33.3902	30.4113	35.4148	40.927	38.8878	2.72193	1.16453	0.950174
ENSG00000115459	ELMOD3	0.00892228	96.9101	56.2863	62.7234	80.4013	68.5289	100.136	0.58081	1.28184	1.46122
ENSG00000115464	USP34	5.9e-07	219.581	76.3205	255.645	105.287	337.886	80.6921	0.347573	0.41185	0.238815
ENSG00000115486	GGCX	1.33e-07	1836.39	1834.55	2271.35	1846.36	2763.05	1443.71	0.999002	0.812891	0.522506
ENSG00000115525	ST3GAL5	2.49e-10	13.4938	17.1721	14.2553	15.3145	7.61433	7.77755	1.27259	1.0743	1.02144
ENSG00000115556	PLCD4	4.43e-19	290.73	267.122	300.312	251.733	324.561	243.049	0.918795	0.838237	0.748854
ENSG00000115648	MLPH	0.000533913	12.2671	11.4481	11.4042	7.65726	9.51791	6.80536	0.933233	0.67144	0.715006
ENSG00000115661	STK16	1.75e-13	9.81368	15.2641	3.80142	12.4431	2.85537	47.6375	1.55539	3.27327	16.6835
ENSG00000115694	STK25	7.33e-27	65.0156	160.273	68.4255	204.832	36.168	319.852	2.46514	2.9935	8.84349
ENSG00000115825	PRKD3	1.61e-05	14.7205	62.0104	28.5106	48.8151	29.5055	47.6375	4.21251	1.71217	1.61453
ENSG00000115902	SLC1A4	1.69e-07	9.81368	110.665	19.0071	63.1724	7.61433	81.6643	11.2766	3.32363	10.7251
ENSG00000115970	THADA	0.00139738	11.0404	4.77003	21.8581	10.5287	27.6019	3.88878	0.432052	0.481685	0.140888
ENSG00000115977	AAK1	0.00815244	30.6678	33.3902	31.3617	14.3574	22.843	15.5551	1.08877	0.4578	0.680958
ENSG00000116161	CACYBP	0.0181723	12.2671	5.72403	28.5106	13.4002	17.1322	36.9434	0.466617	0.470008	2.15637
ENSG00000116198	CEP104	8.73e-15	4.90684	12.4021	9.50354	11.4859	12.3733	3.88878	2.52751	1.20859	0.314288
ENSG00000116205	TCEANC2	8.78e-05	2.45342	17.1721	8.55319	16.2717	15.2287	8.74975	6.99925	1.90241	0.574558
ENSG00000116251	RPL22	7.94e-28	49.0684	41.0222	57.9716	26.8004	43.7824	18.4717	0.836021	0.462303	0.421898
ENSG00000116260	QSOX1	2.48e-05	1.22671	13.3561	7.60283	4.78579	13.3251	0.972194	10.8877	0.629475	0.0729598
ENSG00000116288	PARK7	4.94e-19	6.13355	4.77003	11.4042	2.87147	23.7948	4.86097	0.777694	0.25179	0.204287
ENSG00000116350	SRSF4	0.000633031	23.3075	22.8961	27.5603	9.57158	13.3251	13.6107	0.982351	0.347296	1.02144
ENSG00000116580	GON4L	1.54e-07	42.9349	33.3902	61.773	52.6437	75.1915	47.6375	0.777694	0.852212	0.633549
ENSG00000116661	FBXO2	1.19e-05	14.7205	25.7582	7.60283	22.0146	16.1804	16.5273	1.74981	2.89558	1.02144
ENSG00000116747	TROVE2	1.05e-14	25.7609	35.2982	30.4113	42.1149	23.7948	32.0824	1.37022	1.38484	1.3483
ENSG00000116750	UCHL5	5.78e-11	40.4814	37.2062	42.7659	36.372	54.2521	51.5263	0.919093	0.85049	0.949757
ENSG00000116754	SRSF11	1.59e-05	14.7205	13.3561	16.156	17.2288	11.4215	11.6663	0.90731	1.0664	1.02144
ENSG00000116977	LGALS8	7.17e-10	1086.87	786.101	963.659	944.715	1032.69	704.841	0.723273	0.980341	0.682527
ENSG00000116985	BMP8B	0.00789782	7.36026	17.1721	10.4539	22.0146	20.9394	23.3327	2.33308	2.10588	1.11429
ENSG00000117115	PADI2	5.94e-05	11.0404	6.67804	5.70212	3.82863	0.951791	10.6941	0.604873	0.67144	11.2358
ENSG00000117242	PINK1-AS	3.67e-18	360.653	403.544	206.227	558.023	330.271	1146.22	1.11893	2.70587	3.47053
ENSG00000117481	NSUN4	4.64e-14	4.90684	3.81602	13.305	3.82863	19.9876	2.91658	0.777694	0.28776	0.14592
ENSG00000117593	DARS2	0.000290696	74.8293	35.2982	49.4184	32.5434	31.4091	5.83316	0.471716	0.658527	0.185716
ENSG00000117620	SLC35A3	0.00362792	9.81368	32.4362	20.9078	19.1432	47.5895	13.6107	3.3052	0.915599	0.286002
ENSG00000117713	ARID1A	1.41e-05	33.1212	14.3101	27.5603	20.1003	42.8306	12.6385	0.432052	0.729322	0.295082
ENSG00000118007	STAG1	1.85e-05	13.4938	10.4941	16.156	25.8433	46.6377	23.3327	0.777694	1.59961	0.500296
ENSG00000118094	TREH	2.39e-06	383.96	363.476	396.298	292.89	427.354	302.352	0.94665	0.739067	0.707499
ENSG00000118579	MED28	0.000365507	136.165	103.033	87.4326	120.602	98.9862	167.217	0.756676	1.37937	1.6893
ENSG00000118894	FAM86A	0.00195915	533.619	404.498	382.993	376.163	274.116	363.601	0.758029	0.982168	1.32645
ENSG00000118900	UBN1	1.45e-17	179.1	202.249	191.972	292.89	203.683	374.295	1.12925	1.5257	1.83763
ENSG00000119041	GTF3C3	3.66e-20	25.7609	50.5623	35.1631	63.1724	129.444	63.1926	1.96275	1.79655	0.488187
ENSG00000119185	ITGB1BP1	1.31e-22	2118.53	1526.41	1728.69	1139.02	1926.42	818.587	0.720504	0.658889	0.424926
ENSG00000119318	RAD23B	0	1.22671	4.77003	2.85106	3.82863	20.9394	2.91658	3.88847	1.34288	0.139287
ENSG00000119321	FKBP15	1.2e-07	344.706	338.672	220.482	367.549	155.142	496.791	0.982496	1.66702	3.20217
ENSG00000119397	CNTRL	7.95e-11	23.3075	2.86202	13.305	3.82863	33.3127	29.1658	0.122794	0.28776	0.875517
ENSG00000119402	FBXW2	0.000178638	12.2671	11.4481	15.2057	8.61442	14.2769	10.6941	0.933233	0.566527	0.749054
ENSG00000119537	KDSR	0.000263713	7.36026	8.58605	5.70212	9.57158	7.61433	7.77755	1.16654	1.6786	1.02144
ENSG00000119616	FCF1	0.000414522	7.36026	12.4021	19.9574	22.0146	29.5055	34.0268	1.685	1.10308	1.15324
ENSG00000119655	NPC2	0.000362235	36.8013	55.3323	37.0638	72.744	24.7466	55.4151	1.50354	1.96267	2.2393
ENSG00000119669	IRF2BPL	3.02e-05	33.1212	20.0341	18.0567	16.2717	1.90358	5.83316	0.604873	0.901142	3.06431
ENSG00000119673	ACOT2	1.2e-06	74.8293	41.0222	43.7163	33.5005	34.2645	28.1936	0.548211	0.766317	0.822824
ENSG00000119685	TTLL5	0.00510678	2.45342	3.81602	4.75177	1.91432	4.75895	15.5551	1.55539	0.402864	3.2686
ENSG00000119699	TGFB3	0.000156441	2.45342	8.58605	5.70212	6.70011	15.2287	16.5273	3.49962	1.17502	1.08528
ENSG00000119705	SLIRP	0.00231328	157.019	101.125	138.752	58.3866	110.408	69.0258	0.644028	0.420799	0.62519
ENSG00000119720	NRDE2	0.000223634	1242.66	965.454	935.148	1005.97	827.106	756.367	0.776927	1.07574	0.914474
ENSG00000119729	RHOQ	4.15e-05	223.261	328.178	284.156	474.75	261.742	529.846	1.46993	1.67074	2.0243
ENSG00000119760	SUPT7L	1.05e-05	103.044	54.3783	70.3262	70.8297	47.5895	61.2482	0.527721	1.00716	1.28701
ENSG00000120055	C10orf95	6.39e-14	23.3075	9.54006	20.9078	8.61442	33.3127	9.72194	0.409313	0.41202	0.291839
ENSG00000120093	HOXB3	2.57e-06	170.513	179.353	177.716	113.902	197.021	113.747	1.05185	0.64092	0.577334
ENSG00000120306	CYSTM1	7.84e-07	203.634	186.031	164.411	192.389	82.8058	124.441	0.913557	1.17017	1.5028
ENSG00000120314	WDR55	0.00890272	391.321	466.509	328.823	510.165	430.209	550.262	1.19214	1.55149	1.27906
ENSG00000120438	TCP1	4.55e-12	282.143	295.742	223.333	310.119	124.685	215.827	1.0482	1.38859	1.73098
ENSG00000120526	NUDCD1	0.000257535	66.2424	53.4243	45.617	58.3866	44.7342	65.137	0.806498	1.27993	1.45609
ENSG00000120688	WBP4	6.38e-09	19.6274	4.77003	15.2057	2.87147	34.2645	4.86097	0.243029	0.188842	0.141866
ENSG00000120705	ETF1	1.9e-10	3.68013	9.54006	5.70212	12.4431	19.0358	3.88878	2.59231	2.18218	0.204287
ENSG00000120725	SIL1	0.0109494	56.4287	57.2403	47.5177	47.8579	9.51791	31.1102	1.01438	1.00716	3.2686
ENSG00000120802	TMPO	5.26e-12	122.671	37.2062	67.4751	29.6719	81.854	17.4995	0.303301	0.439746	0.213789
ENSG00000120833	SOCS2	7.22e-05	11.0404	20.0341	4.75177	13.4002	5.71074	19.4439	1.81462	2.82005	3.40479
ENSG00000120885	CLU	3.55e-05	8.58697	6.67804	4.75177	7.65726	1.90358	2.91658	0.777694	1.61145	1.53216
ENSG00000121104	FAM117A	8.05e-12	41.7081	33.3902	40.8652	26.8004	56.1557	23.3327	0.800568	0.655825	0.4155
ENSG00000121380	BCL2L14	4.34e-08	1.22671	8.58605	4.75177	5.74295	2.85537	11.6663	6.99925	1.20859	4.08575
ENSG00000121406	ZNF549	3.72e-11	34.3479	70.5964	74.1276	61.2581	128.492	65.137	2.05534	0.826387	0.506935
ENSG00000121410	A1BG	9.02e-05	22.0808	73.4584	47.5177	102.416	46.6377	86.5253	3.3268	2.15532	1.85526
ENSG00000121764	HCRTR1	3.32e-10	95.6834	50.5623	82.6808	47.8579	117.07	38.8878	0.528433	0.578827	0.332175
ENSG00000121940	CLCC1	0.00417086	193.82	239.455	210.028	225.889	337.886	305.269	1.23545	1.07552	0.903468
ENSG00000122034	GTF3A	0.0157637	44.1616	47.7003	65.5744	61.2581	32.3609	79.7199	1.08013	0.934177	2.46347
ENSG00000122068	FYTTD1	4.98e-06	15.9472	11.4481	17.1064	15.3145	29.5055	34.999	0.717872	0.895253	1.18618
ENSG00000122085	MTERF4	1e-09	8.58697	41.0222	16.156	51.6865	19.0358	51.5263	4.77727	3.19921	2.70681
ENSG00000122367	LDB3	5.21e-15	4.90684	16.2181	10.4539	4.78579	19.9876	1.94439	3.3052	0.4578	0.0972797
ENSG00000122483	CCDC18	4.6e-07	472.283	281.432	310.766	323.519	287.441	400.544	0.595896	1.04104	1.39348
ENSG00000122565	CBX3	6.57e-08	13.4938	7.63205	12.3546	8.61442	17.1322	14.5829	0.565596	0.697264	0.851197
ENSG00000122566	HNRNPA2B1	0.00330986	116.537	88.7225	86.4822	83.2727	129.444	78.7477	0.761322	0.962889	0.608356
ENSG00000122778	KIAA1549	0.0111998	2.45342	5.72403	1.90071	1.91432	4.75895	0.972194	2.33308	1.00716	0.204287
ENSG00000122861	PLAU	2.14e-08	22.0808	15.2641	16.156	16.2717	1.90358	1.94439	0.691284	1.00716	1.02144
ENSG00000123106	CCDC91	0.00128897	3.68013	1.90801	4.75177	3.82863	2.85537	14.5829	0.518463	0.805727	5.10718
ENSG00000123143	PKN1	0.000951748	7.36026	15.2641	7.60283	15.3145	9.51791	2.91658	2.07385	2.01432	0.306431
ENSG00000123342	MMP19	8.16e-15	52.7485	115.435	86.4822	127.302	98.9862	221.66	2.1884	1.472	2.2393
ENSG00000123353	ORMDL2	2.46e-05	555.7	303.374	466.624	265.133	430.209	295.547	0.545931	0.568194	0.686984
ENSG00000123364	HOXC13	7.31e-06	17.1739	33.3902	14.2553	7.65726	6.66254	1.94439	1.94424	0.537152	0.291839
ENSG00000123416	TUBA1B	0.00195617	12.2671	19.0801	19.9574	17.2288	34.2645	1.94439	1.55539	0.863279	0.0567465
ENSG00000123505	AMD1	6.04e-16	6.13355	7.63205	8.55319	6.70011	17.1322	19.4439	1.24431	0.783346	1.13493
ENSG00000123636	BAZ2B	2.99e-11	33.1212	28.6202	35.1631	21.0575	29.5055	16.5273	0.864105	0.598851	0.560143
ENSG00000123737	EXOSC9	0.000464055	87.0964	93.4926	82.6808	104.33	64.7218	70.9702	1.07344	1.26184	1.09654
ENSG00000123836	PFKFB2	4.14e-07	57.6554	40.0682	35.1631	39.2435	31.4091	13.6107	0.694961	1.11604	0.433337
ENSG00000124120	TTPAL	2.42e-05	31.8945	27.6662	32.312	11.4859	32.3609	30.138	0.867428	0.355468	0.93131
ENSG00000124201	ZNFX1	0.00787026	491.911	385.418	408.652	307.248	317.898	312.074	0.783513	0.751856	0.98168
ENSG00000124209	RAB22A	0.000800336	7.36026	10.4941	9.50354	8.61442	6.66254	4.86097	1.42577	0.906443	0.729598
ENSG00000124249	KCNK15	6.39e-09	9.81368	23.8501	3.80142	54.558	7.61433	69.998	2.43029	14.352	9.19293
ENSG00000124596	OARD1	3.54e-10	110.404	48.6543	71.2766	68.9154	59.9628	90.414	0.440693	0.966873	1.50784
ENSG00000124733	MEA1	8.24e-05	153.339	136.423	133.05	137.831	152.287	241.104	0.889682	1.03594	1.58323
ENSG00000124788	ATXN1	0.000154161	2.45342	57.2403	1.90071	74.6583	11.4215	25.277	23.3308	39.2792	2.21311
ENSG00000124920	MYRF	0.00015443	14.7205	4.77003	9.50354	9.57158	26.6501	22.3605	0.324039	1.00716	0.839037
ENSG00000125107	CNOT1	0.000381498	106.724	33.3902	66.5248	9.57158	104.697	20.4161	0.312866	0.14388	0.195002
ENSG00000125124	BBS2	3.68e-05	195.047	145.009	132.099	128.259	112.311	149.718	0.743456	0.970931	1.33306
ENSG00000125149	C16orf70	0.000264077	115.311	43.8843	59.8723	40.2006	63.77	32.0824	0.380574	0.67144	0.503096
ENSG00000125170	DOK4	0.0014654	29.441	20.9881	23.7589	28.7147	15.2287	34.999	0.712886	1.20859	2.29823
ENSG00000125337	KIF25	2.82e-07	1.22671	4.77003	1.90071	7.65726	0.951791	3.88878	3.88847	4.02864	4.08575
ENSG00000125351	UPF3B	1.26e-05	6.13355	11.4481	3.80142	10.5287	9.51791	9.72194	1.86647	2.76969	1.02144
ENSG00000125375	ATP5S	3.13e-10	165.606	76.3205	138.752	104.33	156.094	84.5809	0.460856	0.75192	0.54186
ENSG00000125434	SLC25A35	4.73e-24	325.078	210.835	203.376	178.989	140.865	114.719	0.648568	0.880088	0.814389
ENSG00000125447	GGA3	0.000293164	63.7889	54.3783	56.0709	65.0867	89.4683	30.138	0.852473	1.16079	0.336857
ENSG00000125457	MIF4GD	1.35e-07	109.177	71.5504	72.2269	60.301	76.1433	21.3883	0.65536	0.834882	0.280895
ENSG00000125459	MSTO1	3.84e-06	20.8541	44.8383	32.312	31.5862	34.2645	31.1102	2.1501	0.977537	0.907944
ENSG00000125484	GTF3C4	2.01e-21	3.68013	2.86202	2.85106	5.74295	7.61433	6.80536	0.777694	2.01432	0.893757
ENSG00000125779	PANK2	3.5e-08	57.6554	117.343	34.2127	156.017	59.9628	174.023	2.03524	4.56019	2.90218
ENSG00000125843	AP5S1	7.26e-06	6.13355	3.81602	3.80142	2.87147	14.2769	3.88878	0.622155	0.755369	0.272383
ENSG00000125844	RRBP1	1.43e-07	255.156	185.077	193.872	157.931	88.5165	151.662	0.72535	0.814614	1.71338
ENSG00000125868	DSTN	1.62e-07	13.4938	6.67804	8.55319	4.78579	1.90358	10.6941	0.494896	0.559533	5.6179
ENSG00000125885	MCM8	2.42e-05	4.90684	6.67804	2.85106	10.5287	2.85537	4.86097	1.36097	3.69292	1.70239
ENSG00000126106	TMEM53	6.11e-11	337.345	237.547	279.404	165.588	234.141	144.857	0.704167	0.592648	0.618675
ENSG00000126215	XRCC3	0.000652511	139.845	108.757	135.901	100.502	212.249	185.689	0.777694	0.739523	0.874863
ENSG00000126456	IRF3	4.4e-06	11.0404	16.2181	8.55319	34.4577	6.66254	25.277	1.46898	4.02864	3.79391
ENSG00000126457	PRMT1	1.35e-12	2.45342	8.58605	3.80142	6.70011	6.66254	0.972194	3.49962	1.76253	0.14592
ENSG00000126603	GLIS2	1.53e-06	76.056	74.4124	61.773	48.8151	74.2397	43.7487	0.97839	0.790233	0.58929
ENSG00000126749	EMG1	5.52e-07	882.005	1118.09	551.205	1199.32	581.544	1792.73	1.26767	2.17581	3.0827
ENSG00000126775	ATG14	1.67e-07	42.9349	46.7463	71.2766	45.9436	87.5647	52.4985	1.08877	0.644582	0.599539
ENSG00000126814	TRMT5	0.00965675	19.6274	16.2181	19.0071	14.3574	10.4697	34.999	0.8263	0.755369	3.34288
ENSG00000127220	ABHD8	2.38e-05	19.6274	35.2982	11.4042	22.9718	11.4215	9.72194	1.79842	2.01432	0.851197
ENSG00000127329	PTPRB	0.00909125	2.45342	4.77003	5.70212	3.82863	8.56612	3.88878	1.94424	0.67144	0.453972
ENSG00000127399	LRRC61	8.26e-05	3.68013	4.77003	4.75177	3.82863	6.66254	3.88878	1.29616	0.805727	0.583678
ENSG00000127445	PIN1	0.00440684	6.13355	5.72403	5.70212	5.74295	7.61433	4.86097	0.933233	1.00716	0.638398
ENSG00000127511	SIN3B	5.55e-07	8.58697	4.77003	5.70212	7.65726	1.90358	7.77755	0.555496	1.34288	4.08575
ENSG00000127580	WDR24	5.94e-06	19.6274	23.8501	20.9078	38.2863	18.084	34.0268	1.21515	1.8312	1.88159
ENSG00000127588	GNG13	0.00859399	13.4938	27.6662	13.305	19.1432	30.4573	27.2214	2.05029	1.4388	0.893757
ENSG00000127914	AKAP9	0.00317592	26.9876	24.8041	26.6099	32.5434	21.8912	10.6941	0.919093	1.22298	0.488513
ENSG00000128011	LRFN1	1.3e-09	1.22671	3.81602	0.950354	5.74295	1.90358	4.86097	3.11078	6.04296	2.55359
ENSG00000128346	C22orf23	2.86e-34	208.541	151.687	172.964	93.8015	71.3843	56.3873	0.727373	0.542317	0.789911
ENSG00000128626	MRPS12	7.29e-09	320.171	108.757	181.518	111.987	150.383	99.1638	0.339683	0.616951	0.659409
ENSG00000128655	PDE11A	0.00255186	9.81368	5.72403	8.55319	5.74295	11.4215	3.88878	0.583271	0.67144	0.340479
ENSG00000128789	PSMG2	2.72e-06	42.9349	88.7225	30.4113	76.5726	38.0716	76.8033	2.06645	2.5179	2.01734
ENSG00000128805	ARHGAP22	1.67e-08	3.68013	6.67804	7.60283	12.4431	3.80716	20.4161	1.81462	1.63663	5.36254
ENSG00000128833	MYO5C	0.000766237	3.68013	5.72403	10.4539	11.4859	24.7466	7.77755	1.55539	1.09872	0.314288
ENSG00000128915	ICE2	1.66e-05	14.7205	19.0801	12.3546	11.4859	13.3251	6.80536	1.29616	0.929685	0.510718
ENSG00000128973	CLN6	0.00677765	3.68013	6.67804	3.80142	8.61442	5.71074	3.88878	1.81462	2.26611	0.680958
ENSG00000128989	ARPP19	1.62e-07	3.68013	11.4481	5.70212	13.4002	7.61433	12.6385	3.11078	2.35004	1.65983
ENSG00000129028	THAP10	3.48e-05	7.36026	4.77003	4.75177	4.78579	3.80716	6.80536	0.648079	1.00716	1.78751
ENSG00000129103	SUMF2	0.00345228	8.58697	14.3101	16.156	16.2717	13.3251	21.3883	1.66649	1.00716	1.60511
ENSG00000129167	TPH1	3.69e-05	20.8541	20.0341	16.156	26.8004	24.7466	23.3327	0.960681	1.65885	0.942865
ENSG00000129204	USP6	1.74e-08	11.0404	6.67804	4.75177	16.2717	2.85537	21.3883	0.604873	3.42434	7.49054
ENSG00000129292	PHF20L1	9.65e-05	6.13355	1.90801	9.50354	9.57158	26.6501	13.6107	0.311078	1.00716	0.510718
ENSG00000129472	RAB2B	1.22e-09	3.68013	3.81602	6.65248	2.87147	6.66254	0.972194	1.03693	0.43164	0.14592
ENSG00000129473	BCL2L2	3.62e-06	47.8417	33.3902	65.5744	16.2717	65.6736	18.4717	0.697931	0.248141	0.281265
ENSG00000129675	ARHGEF6	0.00170924	11.0404	7.63205	8.55319	5.74295	1.90358	0.972194	0.691284	0.67144	0.510718
ENSG00000129680	MAP7D3	5.23e-06	2.45342	7.63205	7.60283	9.57158	14.2769	13.6107	3.11078	1.25895	0.953341
ENSG00000129696	TTI2	0.000601154	160.699	119.251	144.454	147.402	131.347	118.608	0.742075	1.02041	0.903009
ENSG00000130164	LDLR	7.58e-05	19.6274	28.6202	25.6596	27.7576	24.7466	14.5829	1.45818	1.08176	0.58929
ENSG00000130173	C19orf80	0.005	24.5342	14.3101	30.4113	22.9718	32.3609	45.6931	0.583271	0.755369	1.41199
ENSG00000130244	FAM98C	0.00061996	17.1739	23.8501	23.7589	18.186	23.7948	3.88878	1.38874	0.765441	0.16343
ENSG00000130255	RPL36	0.00176781	8.58697	15.2641	11.4042	16.2717	6.66254	9.72194	1.77759	1.42681	1.4592
ENSG00000130304	SLC27A1	6.04e-12	103.044	39.1142	145.404	49.7722	111.36	49.5819	0.379589	0.342302	0.445242
ENSG00000130377	ACSBG2	7.22e-17	8.58697	7.63205	9.50354	6.70011	16.1804	1.94439	0.888794	0.705011	0.120169
ENSG00000130402	ACTN4	5.3e-06	458.79	400.682	260.397	641.296	243.658	844.837	0.873347	2.46276	3.4673
ENSG00000130429	ARPC1B	5.9e-18	28.2143	16.2181	11.4042	19.1432	1.90358	11.6663	0.574818	1.6786	6.12862
ENSG00000130684	ZNF337	1.02e-08	98.1368	102.079	188.17	109.116	181.792	108.886	1.04017	0.57988	0.598958
ENSG00000130714	POMT1	0.000608191	18.4007	3.81602	5.70212	6.70011	5.71074	11.6663	0.207385	1.17502	2.04287
ENSG00000130764	LRRC47	1.3e-08	25.7609	73.4584	24.7092	152.188	28.5537	88.4697	2.85155	6.15917	3.09836
ENSG00000130783	CCDC62	7.72e-06	6.13355	3.81602	9.50354	1.91432	11.4215	1.94439	0.622155	0.201432	0.170239
ENSG00000130812	ANGPTL6	1.58e-07	73.6026	107.803	57.0212	119.645	54.2521	109.858	1.46466	2.09825	2.02495
ENSG00000130813	C19orf66	4.1e-06	14.7205	11.4481	9.50354	22.9718	28.5537	56.3873	0.777694	2.41718	1.97478
ENSG00000130921	C12orf65	7.98e-09	755.654	414.992	749.829	435.507	695.759	340.268	0.549184	0.580808	0.48906
ENSG00000130956	HABP4	2.3e-07	1.22671	16.2181	10.4539	13.4002	20.9394	4.86097	13.2208	1.28184	0.232145
ENSG00000131044	TTLL9	6.79e-09	3.68013	11.4481	10.4539	8.61442	7.61433	8.74975	3.11078	0.824039	1.14912
ENSG00000131095	GFAP	9.76e-07	25.7609	68.6884	35.1631	91.8872	16.1804	65.137	2.66638	2.61317	4.02566
ENSG00000131097	HIGD1B	1.51e-18	9.81368	8.58605	9.50354	7.65726	9.51791	9.72194	0.874906	0.805727	1.02144
ENSG00000131188	PRR7	9.26e-11	18.4007	4.77003	24.7092	5.74295	27.6019	23.3327	0.259231	0.232421	0.845327
ENSG00000131242	RAB11FIP4	0.000102112	15.9472	19.0801	12.3546	21.0575	8.56612	7.77755	1.19645	1.70442	0.907944
ENSG00000131381	ZFYVE20	7.46e-10	22.0808	12.4021	17.1064	5.74295	9.51791	6.80536	0.561668	0.33572	0.715006
ENSG00000131401	NAPSB	2.03e-20	4.90684	0.954006	2.85106	1.91432	3.80716	22.3605	0.194424	0.67144	5.87326
ENSG00000131650	KREMEN2	4.97e-14	88.3231	61.0564	67.4751	50.7294	93.2755	34.999	0.691284	0.751823	0.375222
ENSG00000131653	TRAF7	3.08e-06	19.6274	75.3664	5.70212	53.6008	7.61433	90.414	3.83987	9.40015	11.8742
ENSG00000131732	ZCCHC9	9.14e-22	8.58697	2.86202	8.55319	2.87147	15.2287	7.77755	0.333298	0.33572	0.510718
ENSG00000131848	ZSCAN5A	0.0010516	8.58697	7.63205	2.85106	5.74295	0.951791	8.74975	0.888794	2.01432	9.19293
ENSG00000132128	LRRC41	1.41e-20	408.495	321.5	413.404	339.791	541.569	442.348	0.787036	0.821935	0.81679
ENSG00000132141	CCT6B	4.95e-09	4.90684	15.2641	6.65248	6.70011	23.7948	5.83316	3.11078	1.00716	0.245145
ENSG00000132155	RAF1	1.13e-14	67.4691	156.457	66.5248	254.604	66.6254	258.604	2.31894	3.82721	3.88146
ENSG00000132199	ENOSF1	1.49e-12	2917.12	1804.98	2120.24	1713.31	2258.6	1113.16	0.618754	0.808075	0.492855
ENSG00000132305	IMMT	8.32e-23	11.0404	8.58605	17.1064	9.57158	25.6984	20.4161	0.777694	0.559533	0.794451
ENSG00000132330	SCLY	2.28e-19	9.81368	12.4021	12.3546	13.4002	10.4697	32.0824	1.26375	1.08463	3.06431
ENSG00000132356	PRKAA1	9.93e-05	8.58697	1.90801	6.65248	0.957158	0.951791	0.972194	0.222198	0.14388	1.02144
ENSG00000132386	SERPINF1	0.000641962	50.2951	43.8843	42.7659	38.2863	66.6254	21.3883	0.872535	0.895253	0.321023
ENSG00000132470	ITGB4	6.3e-77	1.22671	2.86202	1.90071	4.78579	1.90358	7.77755	2.33308	2.5179	4.08575
ENSG00000132475	H3F3B	0.00038092	93.23	50.5623	74.1276	40.2006	65.6736	34.999	0.542339	0.542317	0.532924
ENSG00000132522	GPS2	0.00263397	3476.5	2317.28	2340.72	2195.72	1956.88	1679.95	0.666556	0.938053	0.858484
ENSG00000132563	REEP2	1.36e-08	1.22671	4.77003	2.85106	6.70011	0.951791	6.80536	3.88847	2.35004	7.15006
ENSG00000132581	SDF2	2.27e-06	23.3075	5.72403	16.156	8.61442	13.3251	2.91658	0.245588	0.533202	0.218879
ENSG00000132716	DCAF8	0.000479069	2.45342	1.90801	4.75177	5.74295	15.2287	14.5829	0.777694	1.20859	0.957597
ENSG00000132763	MMACHC	0.00010049	4513.07	4308.29	3244.51	4875.76	3212.29	6154.96	0.954626	1.50277	1.91606
ENSG00000132773	TOE1	1.35e-10	13.4938	20.9881	15.2057	17.2288	45.686	11.6663	1.55539	1.13305	0.255359
ENSG00000132849	INADL	1.4e-10	19.6274	19.0801	21.8581	20.1003	28.5537	20.4161	0.972118	0.91958	0.715006
ENSG00000132874	SLC14A2	4.38e-05	7.36026	18.1261	7.60283	21.0575	17.1322	10.6941	2.4627	2.76969	0.624211
ENSG00000133030	MPRIP	5.11e-07	39.2547	33.3902	27.5603	28.7147	9.51791	26.2492	0.850603	1.04189	2.75788
ENSG00000133193	FAM104A	4.18e-05	377.827	314.822	352.581	343.62	368.343	292.63	0.833244	0.974583	0.794451
ENSG00000133226	SRRM1	1.17e-05	11.0404	10.4941	6.65248	11.4859	13.3251	8.74975	0.950515	1.72656	0.656638
ENSG00000133316	WDR74	6.06e-14	24.5342	91.5845	29.461	75.6155	30.4573	86.5253	3.73293	2.56663	2.84087
ENSG00000133392	MYH11	2.98e-140	228.168	314.822	226.184	324.477	236.044	384.017	1.37978	1.43457	1.62689
ENSG00000133401	PDZD2	1.05e-06	8.58697	18.1261	19.0071	11.4859	39.9752	8.74975	2.11088	0.604296	0.218879
ENSG00000133641	C12orf29	3.76e-17	28.2143	29.5742	37.0638	39.2435	42.8306	55.4151	1.0482	1.05881	1.29382
ENSG00000133703	KRAS	2.15e-19	31.8945	39.1142	29.461	48.8151	37.1198	84.5809	1.22636	1.65694	2.27859
ENSG00000133740	E2F5	8.01e-30	390.094	447.429	325.021	484.322	305.525	560.956	1.14698	1.49012	1.83604
ENSG00000134086	VHL	0.00185297	9.81368	14.3101	7.60283	5.74295	10.4697	4.86097	1.45818	0.755369	0.464289
ENSG00000134245	WNT2B	4.52e-07	103.044	116.389	109.291	108.159	103.745	55.4151	1.12951	0.989643	0.534146
ENSG00000134283	PPHLN1	2.04e-12	13.4938	27.6662	10.4539	27.7576	8.56612	12.6385	2.05029	2.65524	1.47541
ENSG00000134321	RSAD2	3.18e-06	3.68013	5.72403	3.80142	5.74295	6.66254	2.91658	1.55539	1.51074	0.437759
ENSG00000134398	ERN2	4.57e-12	23.3075	7.63205	25.6596	10.5287	19.9876	14.5829	0.32745	0.410324	0.729598
ENSG00000134508	CABLES1	3.51e-07	12.2671	9.54006	18.0567	14.3574	14.2769	15.5551	0.777694	0.795126	1.08953
ENSG00000134873	CLDN10	1.32e-08	4.90684	22.8961	10.4539	36.372	46.6377	30.138	4.66617	3.47928	0.646215
ENSG00000134962	KLB	1.63e-07	18.4007	31.4822	21.8581	38.2863	76.1433	20.4161	1.71093	1.75158	0.268127
ENSG00000135090	TAOK3	5.46e-08	6.13355	2.86202	6.65248	1.91432	7.61433	2.91658	0.466617	0.28776	0.383039
ENSG00000135100	HNF1A	0.00121805	11.0404	55.3323	26.6099	37.3292	29.5055	33.0546	5.01181	1.40283	1.12029
ENSG00000135185	TMEM243	0.00638015	9.81368	37.2062	17.1064	37.3292	29.5055	31.1102	3.79126	2.18218	1.05439
ENSG00000135423	GLS2	4.52e-05	45.3883	26.7122	95.0354	19.1432	53.3003	12.6385	0.588525	0.201432	0.237119
ENSG00000135439	AGAP2	0.000936856	309.131	212.743	182.468	134.959	219.864	106.941	0.688198	0.739633	0.486398
ENSG00000135446	CDK4	6.28e-06	73.6026	65.8264	70.3262	61.2581	48.5413	134.163	0.894349	0.871057	2.76389
ENSG00000135452	TSPAN31	3.07e-08	3010.35	2253.36	2092.68	1836.79	1986.39	1462.18	0.748539	0.87772	0.7361
ENSG00000135502	SLC26A10	2.98e-09	1150.65	700.24	992.17	601.095	689.097	597.899	0.608558	0.605839	0.867657
ENSG00000135519	KCNH3	9.37e-09	4.90684	5.72403	6.65248	3.82863	14.2769	23.3327	1.16654	0.57552	1.6343
ENSG00000135740	SLC9A5	9.12e-13	99.3635	120.205	73.1773	150.274	62.8182	135.135	1.20975	2.05356	2.15121
ENSG00000135766	EGLN1	1.46e-42	7.36026	10.4941	12.3546	19.1432	19.0358	41.8043	1.42577	1.54948	2.19609
ENSG00000135778	NTPCR	0.012768	8.58697	16.2181	5.70212	52.6437	27.6019	64.1648	1.88869	9.23229	2.32465
ENSG00000135835	KIAA1614	3.21e-05	20.8541	56.2863	38.0142	62.2153	39.0234	87.4975	2.69906	1.63663	2.24218
ENSG00000135930	EIF4E2	4.25e-76	31.8945	23.8501	24.7092	25.8433	17.1322	34.0268	0.747783	1.0459	1.98613
ENSG00000135968	GCC2	6.84e-06	36.8013	47.7003	70.3262	30.6291	89.4683	36.9434	1.29616	0.435528	0.412921
ENSG00000136159	NUDT15	1.17e-06	23.3075	20.9881	25.6596	17.2288	13.3251	2.91658	0.900488	0.67144	0.218879
ENSG00000136169	SETDB2	2.12e-14	8.58697	5.72403	12.3546	7.65726	24.7466	2.91658	0.666595	0.61979	0.117858
ENSG00000136271	DDX56	2.43e-05	22.0808	18.1261	24.7092	25.8433	5.71074	82.6365	0.8209	1.0459	14.4704
ENSG00000136305	CIDEB	4.58e-10	435.482	446.475	376.34	587.695	278.875	558.039	1.02524	1.56161	2.00104
ENSG00000136381	IREB2	0.00201259	2.45342	11.4481	8.55319	10.5287	13.3251	3.88878	4.66617	1.23097	0.291839
ENSG00000136436	CALCOCO2	0.0179268	26.9876	15.2641	41.8156	21.0575	33.3127	27.2214	0.565596	0.50358	0.817149
ENSG00000136449	MYCBPAP	1.08e-06	11.0404	10.4941	15.2057	9.57158	20.9394	20.4161	0.950515	0.629475	0.975008
ENSG00000136478	TEX2	0.000224369	56.4287	38.1602	78.8794	54.558	102.793	13.6107	0.676256	0.691664	0.132408
ENSG00000136536	2019-03-07	2.78e-09	77.2827	138.331	64.6241	165.588	95.1791	281.936	1.78993	2.56233	2.96217
ENSG00000136754	ABI1	0.000677062	13.4938	9.54006	10.4539	5.74295	6.66254	5.83316	0.706995	0.54936	0.875517
ENSG00000136842	TMOD1	7.67e-10	177.873	124.975	173.915	133.045	220.815	139.996	0.702607	0.765001	0.633995
ENSG00000136891	TEX10	2.61e-05	57.6554	32.4362	40.8652	24.8861	16.1804	48.6097	0.562587	0.60898	3.00423
ENSG00000136930	PSMB7	2.26e-11	38.028	31.4822	46.5674	25.8433	33.3127	19.4439	0.827868	0.554965	0.583678
ENSG00000136950	ARPC5L	0.000939415	38.028	24.8041	28.5106	21.0575	43.7824	31.1102	0.65226	0.738583	0.710565
ENSG00000137073	UBAP2	1.06e-09	14.7205	10.4941	9.50354	2.87147	15.2287	0.972194	0.712886	0.302148	0.0638398
ENSG00000137098	SPAG8	0.00139926	46.615	39.1142	62.7234	50.7294	112.311	25.277	0.839091	0.808779	0.225062
ENSG00000137135	ARHGEF39	1.15e-07	675.917	518.025	469.475	441.25	534.906	317.907	0.766403	0.939879	0.594324
ENSG00000137171	KLC4	3.8e-07	170.513	74.4124	201.475	103.373	147.528	110.83	0.436404	0.513081	0.75125
ENSG00000137288	UQCC2	1.7e-06	3388.17	2562.46	2783.59	1911.44	2841.1	1671.2	0.756295	0.686684	0.588224
ENSG00000137494	ANKRD42	6.42e-08	11.0404	6.67804	17.1064	10.5287	13.3251	13.6107	0.604873	0.615486	1.02144
ENSG00000137500	CCDC90B	8.63e-07	28.2143	64.8724	40.8652	48.8151	33.3127	34.999	2.29927	1.19454	1.05062
ENSG00000137648	TMPRSS4	0.00395103	7.36026	13.3561	6.65248	12.4431	10.4697	8.74975	1.81462	1.87044	0.835721
ENSG00000137691	C11orf70	4.24e-10	7.36026	5.72403	6.65248	0.957158	4.75895	0.972194	0.777694	0.14388	0.204287
ENSG00000137720	C11orf1	1.41e-08	22.0808	18.1261	16.156	14.3574	17.1322	12.6385	0.8209	0.88867	0.737704
ENSG00000137824	RMDN3	6.95e-05	6.13355	22.8961	8.55319	24.8861	4.75895	2.91658	3.73293	2.90957	0.612862
ENSG00000137857	DUOX1	3.57e-09	38.028	11.4481	67.4751	16.2717	61.8664	23.3327	0.301043	0.241151	0.377146
ENSG00000137941	TTLL7	2.89e-06	12.2671	8.58605	19.9574	22.9718	43.7824	30.138	0.699925	1.15104	0.68836
ENSG00000138028	CGREF1	2.61e-06	15.9472	25.7582	1.90071	101.459	15.2287	180.828	1.61521	53.3794	11.8742
ENSG00000138030	KHK	0.000196888	15.9472	8.58605	3.80142	40.2006	3.80716	52.4985	0.538404	10.5752	13.7894
ENSG00000138031	ADCY3	1.34e-06	1235.3	650.632	1059.64	642.253	1061.25	522.068	0.526701	0.606102	0.491939
ENSG00000138079	SLC3A1	7.11e-06	594.954	678.298	439.064	948.544	516.822	883.724	1.14008	2.16038	1.70992
ENSG00000138107	ACTR1A	0.00204698	33.1212	147.871	75.078	115.816	78.9986	112.775	4.46454	1.54261	1.42755
ENSG00000138185	ENTPD1	1.58e-11	160.699	144.055	148.255	130.173	297.911	147.773	0.896426	0.878036	0.496033
ENSG00000138303	ASCC1	1.42e-08	181.553	71.5504	143.503	105.287	143.72	122.496	0.394102	0.733692	0.852325
ENSG00000138670	RASGEF1B	0.000405198	1.22671	4.77003	2.85106	7.65726	4.75895	7.77755	3.88847	2.68576	1.6343
ENSG00000138685	FGF2	1.44e-12	39.2547	41.0222	57.0212	56.4723	39.0234	66.1092	1.04503	0.990373	1.69409
ENSG00000138735	PDE5A	0.00321546	30.6678	62.0104	47.5177	67.9582	59.011	43.7487	2.02201	1.43017	0.741365
ENSG00000138867	GUCD1	2.47e-11	25.7609	26.7122	25.6596	8.61442	36.168	7.77755	1.03693	0.33572	0.215039
ENSG00000139160	METTL20	2.2e-08	87.0964	78.2285	82.6808	172.288	74.2397	198.328	0.898182	2.08378	2.67145
ENSG00000139180	NDUFA9	0.00565279	17.1739	17.1721	16.156	16.2717	6.66254	29.1658	0.999893	1.00716	4.37759
ENSG00000139187	KLRG1	2.97e-08	6.13355	4.77003	15.2057	3.82863	19.0358	0.972194	0.777694	0.25179	0.0510718
ENSG00000139192	TAPBPL	4.05e-58	67.4691	204.157	56.0709	219.189	66.6254	188.606	3.02594	3.90914	2.83084
ENSG00000139233	LLPH	1e-26	12.2671	6.67804	12.3546	8.61442	16.1804	12.6385	0.544386	0.697264	0.781099
ENSG00000139278	GLIPR1	1.65e-24	1741.93	1273.6	1458.79	1075.85	1558.08	778.727	0.731142	0.73749	0.499799
ENSG00000139437	TCHP	0.00199051	1353.06	1521.64	1083.4	1397.45	1148.81	1777.17	1.12459	1.28987	1.54696
ENSG00000139540	SLC39A5	0.00474315	1.22671	5.72403	3.80142	9.57158	19.0358	5.83316	4.66617	2.5179	0.306431
ENSG00000139714	MORN3	0.000119899	8.58697	29.5742	17.1064	18.186	11.4215	3.88878	3.44408	1.06311	0.340479
ENSG00000139722	VPS37B	1.38e-05	2.45342	6.67804	1.90071	22.0146	1.90358	33.0546	2.72193	11.5823	17.3644
ENSG00000139725	RHOF	1.89e-73	261.289	373.97	198.624	396.263	108.504	330.546	1.43125	1.99504	3.04639
ENSG00000139899	CBLN3	6.96e-05	57.6554	41.9762	57.0212	19.1432	36.168	16.5273	0.728054	0.33572	0.456959
ENSG00000140044	JDP2	5.28e-22	4.90684	0.954006	3.80142	1.91432	5.71074	11.6663	0.194424	0.50358	2.04287
ENSG00000140104	C14orf79	3.7e-10	355.746	199.387	220.482	155.06	301.718	72.9146	0.560476	0.703275	0.241665
ENSG00000140323	DISP2	0.00918502	22.0808	15.2641	27.5603	14.3574	14.2769	22.3605	0.691284	0.520944	1.5662
ENSG00000140398	NEIL1	7.7e-85	472.283	372.062	595.872	367.549	726.216	322.768	0.787794	0.616825	0.444452
ENSG00000140455	USP3	0.00817336	28.2143	20.0341	26.6099	17.2288	49.4931	27.2214	0.710069	0.64746	0.550004
ENSG00000140534	TICRR	3.55e-14	12.2671	93.4926	22.8085	92.8443	29.5055	87.4975	7.6214	4.0706	2.96546
ENSG00000140650	PMM2	0.00283055	153.339	100.171	119.745	84.2299	97.0827	74.8589	0.653263	0.703413	0.771085
ENSG00000140718	FTO	0.000101804	31.8945	26.7122	46.5674	31.5862	18.084	32.0824	0.837517	0.678291	1.77407
ENSG00000140836	ZFHX3	0.000684941	63.7889	38.1602	44.6666	53.6008	82.8058	80.6921	0.598226	1.20002	0.974474
ENSG00000141337	ARSG	6.97e-24	73.6026	149.779	82.6808	193.346	61.8664	180.828	2.03497	2.33846	2.92288
ENSG00000141376	BCAS3	1.12e-05	15.9472	19.0801	11.4042	17.2288	8.56612	11.6663	1.19645	1.51074	1.36192
ENSG00000141401	IMPA2	5.71e-09	4.90684	11.4481	5.70212	9.57158	1.90358	2.91658	2.33308	1.6786	1.53216
ENSG00000141404	GNAL	0.00190971	271.103	279.524	247.092	261.304	316.946	281.936	1.03106	1.05752	0.88954
ENSG00000141452	C18orf8	2.64e-09	278.463	262.352	165.362	316.819	107.552	339.296	0.942141	1.91592	3.1547
ENSG00000141458	NPC1	1.69e-14	255.156	393.05	186.269	456.564	182.744	502.624	1.54043	2.4511	2.75043
ENSG00000141524	TMC6	6.07e-07	2.45342	4.77003	5.70212	2.87147	4.75895	0.972194	1.94424	0.50358	0.204287
ENSG00000141527	CARD14	0.011974	109.177	221.329	155.858	197.175	141.817	118.608	2.02725	1.26509	0.836344
ENSG00000141542	RAB40B	0.000753734	14.7205	7.63205	11.4042	2.87147	24.7466	9.72194	0.518463	0.25179	0.39286
ENSG00000141552	ANAPC11	1.38e-50	390.094	334.856	262.298	210.575	193.214	118.608	0.858398	0.802808	0.613868
ENSG00000141556	TBCD	5.27e-87	339.799	152.641	404.851	164.631	709.084	156.523	0.44921	0.406646	0.22074
ENSG00000141562	NARF	0.000147511	28.2143	39.1142	30.4113	30.6291	20.9394	14.5829	1.38632	1.00716	0.696434
ENSG00000141568	FOXK2	7.27e-10	175.42	165.043	153.957	151.231	124.685	71.9424	0.940847	0.982291	0.576995
ENSG00000141748	ARL5C	1.64e-05	4.90684	5.72403	11.4042	3.82863	15.2287	17.4995	1.16654	0.33572	1.14912
ENSG00000142188	TMEM50B	6.28e-36	304.224	261.398	228.085	174.203	194.165	112.775	0.859227	0.763762	0.580817
ENSG00000142192	APP	1.59e-33	22.0808	35.2982	19.0071	22.9718	16.1804	25.277	1.59859	1.20859	1.5622
ENSG00000142405	NLRP12	0.000240982	13.4938	19.0801	11.4042	14.3574	21.8912	17.4995	1.41399	1.25895	0.799385
ENSG00000142408	CACNG8	1.36e-11	56.4287	29.5742	65.5744	37.3292	81.854	24.3049	0.524098	0.569264	0.296929
ENSG00000142453	CARM1	1.02e-07	284.597	262.352	260.397	283.319	235.092	218.744	0.921836	1.08803	0.930459
ENSG00000142512	SIGLEC10	9.8e-27	7.36026	8.58605	13.305	8.61442	28.5537	17.4995	1.16654	0.64746	0.612862
ENSG00000142606	MMEL1	1.01e-07	55.202	97.3086	51.3191	69.8725	32.3609	170.134	1.76277	1.36153	5.2574
ENSG00000142676	RPL11	1.34e-64	302.997	154.549	142.553	156.017	39.0234	97.2194	0.510067	1.09445	2.49131
ENSG00000142687	KIAA0319L	1.4e-16	87.0964	41.9762	63.6737	55.5152	83.7576	50.5541	0.481951	0.871869	0.603576
ENSG00000142694	EVA1B	3.54e-05	62.5622	139.285	53.2198	169.417	70.4325	185.689	2.22634	3.18334	2.63641
ENSG00000142798	HSPG2	2.28e-05	12.2671	3.81602	12.3546	3.82863	9.51791	11.6663	0.311078	0.309895	1.22572
ENSG00000143153	ATP1B1	2.83e-07	74.8293	80.1365	34.2127	150.274	23.7948	151.662	1.07092	4.39233	6.37377
ENSG00000143164	DCAF6	5.95e-45	356.973	471.279	245.191	510.165	196.069	674.703	1.32021	2.08068	3.44115
ENSG00000143183	TMCO1	5.13e-05	181.553	183.169	85.5319	111.987	88.5165	36.9434	1.0089	1.30931	0.417361
ENSG00000143257	NR1I3	0.000191955	106.724	82.9985	123.546	59.3438	76.1433	72.9146	0.777694	0.480337	0.957597
ENSG00000143303	RRNAD1	3.08e-10	31.8945	7.63205	34.2127	4.78579	45.686	20.4161	0.239291	0.139883	0.446879
ENSG00000143319	ISG20L2	4.3e-08	39.2547	28.6202	30.4113	34.4577	33.3127	17.4995	0.729088	1.13305	0.52531
ENSG00000143337	TOR1AIP1	0.0128947	15.9472	20.9881	20.9078	32.5434	34.2645	13.6107	1.3161	1.55652	0.397225
ENSG00000143418	CERS2	3.95e-11	300.544	124.021	282.255	130.173	368.343	146.801	0.412654	0.461191	0.398545
ENSG00000143443	C1orf56	4.02e-28	439.162	290.018	402	276.619	388.331	141.94	0.660389	0.688106	0.365514
ENSG00000143612	C1orf43	3.14e-18	13.4938	3.81602	10.4539	3.82863	12.3733	0.972194	0.282798	0.36624	0.0785721
ENSG00000143621	ILF2	0.000124495	6.13355	9.54006	6.65248	20.1003	24.7466	25.277	1.55539	3.02148	1.02144
ENSG00000143624	INTS3	3.52e-05	6.13355	11.4481	9.50354	13.4002	2.85537	17.4995	1.86647	1.41002	6.12862
ENSG00000143631	FLG	3.93e-05	195.047	86.8145	129.248	195.26	192.262	314.991	0.445096	1.51074	1.63834
ENSG00000143793	C1orf35	6.45e-21	55.202	19.0801	70.3262	15.3145	127.54	51.5263	0.345642	0.217764	0.404001
ENSG00000143858	SYT2	2.34e-21	9.81368	38.1602	15.2057	52.6437	60.9146	45.6931	3.88847	3.46211	0.750118
ENSG00000143933	CALM2	8.7e-05	13.4938	24.8041	16.156	34.4577	9.51791	28.1936	1.83819	2.13281	2.96217
ENSG00000143947	RPS27A	0.00102418	47.8417	35.2982	26.6099	34.4577	26.6501	16.5273	0.737813	1.29492	0.620158
ENSG00000144028	SNRNP200	0.00790706	13.4938	9.54006	13.305	18.186	16.1804	26.2492	0.706995	1.36686	1.62228
ENSG00000144063	MALL	0.00111457	4.90684	7.63205	9.50354	9.57158	7.61433	13.6107	1.55539	1.00716	1.78751
ENSG00000144130	NT5DC4	7.75e-23	100.59	81.0905	100.738	84.2299	148.479	68.0536	0.806147	0.836132	0.458337
ENSG00000144136	SLC20A1	1.52e-06	39.2547	21.9421	30.4113	3.82863	15.2287	2.91658	0.558968	0.125895	0.191519
ENSG00000144182	LIPT1	5.13e-05	9.81368	5.72403	11.4042	3.82863	41.8788	10.6941	0.583271	0.33572	0.255359
ENSG00000144218	AFF3	8.33e-14	22.0808	32.4362	20.9078	25.8433	14.2769	20.4161	1.46898	1.23606	1.43001
ENSG00000144395	CCDC150	0.000348121	12.2671	12.4021	7.60283	8.61442	8.56612	4.86097	1.011	1.13305	0.567465
ENSG00000144554	FANCD2	2.71e-07	8.58697	10.4941	6.65248	11.4859	4.75895	21.3883	1.22209	1.72656	4.49432
ENSG00000144560	VGLL4	1.18e-08	74.8293	62.0104	71.2766	53.6008	44.7342	36.9434	0.828691	0.752012	0.825842
ENSG00000144579	CTDSP1	2.6e-20	13.4938	18.1261	15.2057	4.78579	14.2769	0.972194	1.34329	0.314737	0.0680958
ENSG00000144741	SLC25A26	7.99e-17	45.3883	92.5385	48.4681	164.631	41.8788	206.105	2.03882	3.39669	4.92147
ENSG00000144792	ZNF660	0.000244079	4.90684	6.67804	1.90071	8.61442	3.80716	4.86097	1.36097	4.53222	1.2768
ENSG00000144867	SRPRB	9.79e-09	13.4938	19.0801	9.50354	23.9289	5.71074	21.3883	1.41399	2.5179	3.74527
ENSG00000144868	TMEM108	6.07e-32	15.9472	3.81602	33.2624	4.78579	57.1074	0.972194	0.239291	0.14388	0.0170239
ENSG00000144908	ALDH1L1	7.64e-21	4.90684	10.4941	6.65248	11.4859	7.61433	8.74975	2.13866	1.72656	1.14912
ENSG00000145012	LPP	2.83e-05	41.7081	35.2982	34.2127	27.7576	77.0951	35.9712	0.846314	0.811323	0.466582
ENSG00000145016	KIAA0226	4.02e-05	9.81368	20.0341	16.156	14.3574	19.9876	6.80536	2.04145	0.88867	0.340479
ENSG00000145020	AMT	2.45e-40	11.0404	0.954006	7.60283	2.87147	2.85537	11.6663	0.0864105	0.377685	4.08575
ENSG00000145041	VPRBP	0.0050484	235.528	97.3086	169.163	137.831	71.3843	101.108	0.41315	0.814781	1.41639
ENSG00000145194	ECE2	1.64e-58	52.7485	77.2745	41.8156	149.317	16.1804	305.269	1.46496	3.57084	18.8665
ENSG00000145332	KLHL8	0.00130145	2.45342	6.67804	5.70212	5.74295	1.90358	3.88878	2.72193	1.00716	2.04287
ENSG00000145439	CBR4	4.57e-12	15.9472	20.0341	8.55319	17.2288	2.85537	12.6385	1.25628	2.01432	4.42623
ENSG00000145592	RPL37	0.000140948	11.0404	5.72403	19.0071	8.61442	17.1322	34.999	0.518463	0.453222	2.04287
ENSG00000145721	LIX1	9.67e-12	3.68013	1.90801	3.80142	1.91432	4.75895	0.972194	0.518463	0.50358	0.204287
ENSG00000145819	ARHGAP26	0.00349625	6.13355	13.3561	4.75177	11.4859	14.2769	11.6663	2.17754	2.41718	0.817149
ENSG00000145990	GFOD1	2.46e-07	7.36026	14.3101	5.70212	8.61442	31.4091	9.72194	1.94424	1.51074	0.309526
ENSG00000145996	CDKAL1	1.71e-09	3.68013	10.4941	0.950354	10.5287	3.80716	11.6663	2.85155	11.0788	3.06431
ENSG00000146054	TRIM7	2.16e-18	19.6274	41.0222	27.5603	46.9007	64.7218	28.1936	2.09005	1.70175	0.435613
ENSG00000146063	TRIM41	0.00628728	25.7609	33.3902	27.5603	30.6291	34.2645	36.9434	1.29616	1.11135	1.07818
ENSG00000146426	TIAM2	4.81e-22	62.5622	50.5623	57.0212	67.0011	42.8306	99.1638	0.808192	1.17502	2.31526
ENSG00000146457	WTAP	4.11e-05	132.485	81.0905	98.8368	31.5862	136.106	40.8322	0.612074	0.319579	0.300002
ENSG00000146722	AC006014.8	0.0100558	11.0404	20.9881	12.3546	4.78579	19.0358	0.972194	1.90103	0.387369	0.0510718
ENSG00000146731	CCT6A	1.01e-05	3.68013	3.81602	6.65248	3.82863	9.51791	3.88878	1.03693	0.57552	0.408575
ENSG00000146828	SLC12A9	0.000364616	71.1492	44.8383	63.6737	62.2153	60.9146	50.5541	0.630201	0.977095	0.829917
ENSG00000146830	GIGYF1	6.25e-10	2.45342	7.63205	2.85106	5.74295	7.61433	5.83316	3.11078	2.01432	0.766078
ENSG00000146859	TMEM140	0.0031122	629.302	269.984	411.503	223.018	406.415	338.324	0.42902	0.541959	0.832459
ENSG00000146872	TLK2	2.42e-30	13.4938	14.3101	20.9078	11.4859	36.168	9.72194	1.06049	0.54936	0.268799
ENSG00000146904	EPHA1	0.00445544	1187.46	665.896	670	555.152	533.955	374.295	0.560775	0.828585	0.700986
ENSG00000147123	NDUFB11	2.56e-07	96.9101	63.9184	75.078	46.9007	80.9022	44.7209	0.659564	0.624694	0.552778
ENSG00000147144	CCDC120	0.00280253	8.58697	5.72403	5.70212	19.1432	0.951791	7.77755	0.666595	3.3572	8.17149
ENSG00000147437	GNRH1	1.76e-07	23.3075	15.2641	12.3546	3.82863	19.0358	3.88878	0.654901	0.309895	0.204287
ENSG00000147536	GINS4	1.22e-06	4.90684	5.72403	5.70212	8.61442	14.2769	6.80536	1.16654	1.51074	0.47667
ENSG00000147677	EIF3H	0.0001113	46.615	23.8501	23.7589	20.1003	10.4697	55.4151	0.511641	0.846014	5.2929
ENSG00000147679	UTP23	5.37e-11	249.022	134.515	178.667	117.73	153.238	84.5809	0.540172	0.658939	0.551957
ENSG00000147684	NDUFB9	2.88e-13	19.6274	32.4362	3.80142	35.4148	1.90358	80.6921	1.6526	9.31622	42.3896
ENSG00000147804	SLC39A4	3.18e-08	28.2143	90.6305	47.5177	92.8443	21.8912	115.691	3.21222	1.95389	5.28482
ENSG00000148225	WDR31	0.00353717	11.0404	15.2641	17.1064	19.1432	39.0234	20.4161	1.38257	1.11907	0.523175
ENSG00000148297	MED22	3.12e-11	12.2671	5.72403	4.75177	6.70011	0.951791	18.4717	0.466617	1.41002	19.4073
ENSG00000148335	NTMT1	4.81e-06	123.898	211.789	72.2269	221.103	92.3237	195.411	1.70939	3.06123	2.11659
ENSG00000148516	ZEB1	0.00844455	19.6274	25.7582	17.1064	17.2288	14.2769	24.3049	1.31236	1.00716	1.70239
ENSG00000148671	ADIRF	0.00020746	26.9876	30.5282	19.9574	4.78579	34.2645	1.94439	1.13119	0.2398	0.0567465
ENSG00000149179	C11orf49	0.000607291	35.5746	37.2062	51.3191	42.1149	89.4683	53.4707	1.04586	0.820648	0.597649
ENSG00000149262	INTS4	0.000193925	2.45342	12.4021	5.70212	25.8433	2.85537	13.6107	5.05501	4.53222	4.7667
ENSG00000149311	ATM	1.99e-10	33.1212	63.9184	31.3617	90.93	32.3609	85.5531	1.92983	2.8994	2.64372
ENSG00000149380	P4HA3	0.00011029	138.618	124.975	94.0851	150.274	88.5165	147.773	0.901575	1.59721	1.66945
ENSG00000149489	ROM1	1.82e-17	50.2951	71.5504	47.5177	64.1296	57.1074	38.8878	1.42261	1.34959	0.680958
ENSG00000149577	SIDT2	8.25e-27	33.1212	67.7344	31.3617	71.7868	31.4091	115.691	2.04505	2.289	3.68336
ENSG00000149716	ORAOV1	3.43e-06	1446.29	857.651	952.255	363.72	767.143	294.575	0.593	0.381957	0.383989
ENSG00000149761	NUDT22	0.000218948	107.951	82.9985	82.6808	121.559	48.5413	116.663	0.768857	1.47022	2.40338
ENSG00000149929	HIRIP3	0.00912139	431.802	198.433	293.659	245.99	255.08	212.91	0.459547	0.83767	0.834682
ENSG00000150455	TIRAP	3.07e-09	49.0684	25.7582	48.4681	11.4859	41.8788	9.72194	0.524944	0.236979	0.232145
ENSG00000150593	PDCD4	0.00220922	78.5095	75.3664	76.9787	82.3156	45.686	86.5253	0.959966	1.06933	1.89391
ENSG00000150687	PRSS23	1.11e-15	68.6958	155.503	43.7163	264.176	51.3967	254.715	2.26365	6.04296	4.95586
ENSG00000150756	FAM173B	6.59e-07	2.45342	2.86202	1.90071	0.957158	1.90358	11.6663	1.16654	0.50358	6.12862
ENSG00000150938	CRIM1	1.52e-07	14.7205	9.54006	13.305	11.4859	29.5055	21.3883	0.648079	0.863279	0.724891
ENSG00000151092	NGLY1	0.0006364	12.2671	9.54006	10.4539	5.74295	7.61433	0.972194	0.777694	0.54936	0.12768
ENSG00000151247	EIF4E	6.95e-36	18.4007	29.5742	22.8085	24.8861	39.9752	21.3883	1.60724	1.09109	0.535038
ENSG00000151327	FAM177A1	5.85e-08	79.7362	79.1825	81.7305	72.744	114.215	49.5819	0.993056	0.890048	0.434111
ENSG00000151413	NUBPL	3.25e-114	8.58697	7.63205	8.55319	5.74295	8.56612	5.83316	0.888794	0.67144	0.680958
ENSG00000151466	SCLT1	2.95e-07	106.724	59.1483	115.943	78.487	134.202	42.7765	0.554219	0.676943	0.318746
ENSG00000151470	C4orf33	3.23e-11	35.5746	57.2403	28.5106	61.2581	4.75895	36.9434	1.60902	2.14861	7.76292
ENSG00000151575	TEX9	8.74e-12	7.36026	35.2982	14.2553	44.0293	24.7466	57.3594	4.79578	3.08862	2.31788
ENSG00000151665	PIGF	0.000307865	312.811	430.257	336.425	547.494	234.141	400.544	1.37545	1.62739	1.7107
ENSG00000151690	MFSD6	7.85e-29	25.7609	16.2181	43.7163	22.9718	92.3237	34.0268	0.629562	0.525474	0.36856
ENSG00000151725	CENPU	1.25e-05	17.1739	19.0801	13.305	20.1003	27.6019	29.1658	1.11099	1.51074	1.05666
ENSG00000151743	AMN1	3.17e-05	2.45342	17.1721	6.65248	10.5287	4.75895	34.0268	6.99925	1.58268	7.15006
ENSG00000151883	PARP8	1.76e-14	34.3479	22.8961	16.156	31.5862	6.66254	23.3327	0.666595	1.95507	3.50207
ENSG00000152455	SUV39H2	0.000989662	13.4938	26.7122	26.6099	32.5434	59.011	10.6941	1.97959	1.22298	0.181223
ENSG00000152464	RPP38	4.6e-07	7.36026	46.7463	13.305	23.9289	22.843	30.138	6.35117	1.7985	1.31936
ENSG00000152465	NMT2	9.67e-05	168.059	115.435	127.347	95.7158	112.311	128.33	0.686869	0.751611	1.14262
ENSG00000152601	MBNL1	0.000514002	28.2143	8.58605	18.0567	7.65726	19.9876	15.5551	0.304315	0.424067	0.778238
ENSG00000152683	SLC30A6	0.00269155	8.58697	7.63205	10.4539	6.70011	9.51791	9.72194	0.888794	0.64092	1.02144
ENSG00000152689	RASGRP3	0.0119471	9.81368	65.8264	27.5603	67.0011	38.0716	45.6931	6.70761	2.43107	1.20019
ENSG00000152700	SAR1B	5.66e-07	123.898	140.239	126.397	140.702	179.888	160.412	1.13189	1.11318	0.89173
ENSG00000152767	FARP1	1.29e-08	1077.05	1037	737.475	1046.17	637.7	982.888	0.962818	1.41859	1.5413
ENSG00000152904	GGPS1	8.75e-06	4.90684	12.4021	7.60283	10.5287	0.951791	1.94439	2.52751	1.38484	2.04287
ENSG00000152939	MARVELD2	3.53e-23	12.2671	25.7582	11.4042	22.9718	19.9876	14.5829	2.09977	2.01432	0.729598
ENSG00000152942	RAD17	4.38e-06	253.929	147.871	146.355	132.088	160.853	98.1916	0.582332	0.902519	0.610444
ENSG00000153029	MR1	4e-05	8.58697	17.1721	11.4042	14.3574	10.4697	15.5551	1.99979	1.25895	1.48573
ENSG00000153048	CARHSP1	7.41e-72	220.808	80.1365	293.659	68.9154	272.212	48.6097	0.362924	0.234678	0.178573
ENSG00000153066	TXNDC11	3.17e-10	3.68013	6.67804	2.85106	3.82863	3.80716	15.5551	1.81462	1.34288	4.08575
ENSG00000153487	ING1	2.74e-05	6.13355	14.3101	9.50354	15.3145	26.6501	37.9156	2.33308	1.61145	1.42272
ENSG00000153832	FBXO36	9.6e-23	6.13355	1.90801	6.65248	2.87147	9.51791	2.91658	0.311078	0.43164	0.306431
ENSG00000154040	CABYR	1.34e-08	29.441	16.2181	22.8085	17.2288	34.2645	3.88878	0.550867	0.755369	0.113493
ENSG00000154358	OBSCN	0.000404166	26.9876	18.1261	30.4113	64.1296	14.2769	101.108	0.671645	2.10874	7.08196
ENSG00000154640	BTG3	1.9e-14	29.441	66.7804	19.9574	80.4013	19.0358	43.7487	2.26828	4.02864	2.29823
ENSG00000154760	SLFN13	2.58e-12	2.45342	5.72403	1.90071	0.957158	1.90358	1.94439	2.33308	0.50358	1.02144
ENSG00000155096	AZIN1	0.000712987	46.615	8.58605	34.2127	13.4002	22.843	15.5551	0.184191	0.391673	0.680958
ENSG00000155761	SPAG17	1.04e-12	80.9629	77.2745	56.0709	88.0585	40.927	73.8867	0.954443	1.57049	1.80533
ENSG00000155906	RMND1	2.71e-09	7.36026	2.86202	6.65248	3.82863	14.2769	1.94439	0.388847	0.57552	0.136192
ENSG00000156218	ADAMTSL3	1.33e-05	12.2671	43.8843	34.2127	43.0721	50.4449	34.999	3.57739	1.25895	0.693806
ENSG00000156411	C14orf2	3.71e-07	3.68013	5.72403	1.90071	9.57158	0.951791	4.86097	1.55539	5.0358	5.10718
ENSG00000156535	CD109	1.89e-05	8.58697	8.58605	8.55319	6.70011	20.9394	18.4717	0.999893	0.783346	0.88215
ENSG00000156599	ZDHHC5	5.09e-12	4.90684	4.77003	3.80142	2.87147	28.5537	1.94439	0.972118	0.755369	0.0680958
ENSG00000156831	NSMCE2	0.000215481	19.6274	20.0341	11.4042	15.3145	9.51791	12.6385	1.02072	1.34288	1.32787
ENSG00000156869	FRRS1	0.000700666	1.22671	3.81602	1.90071	1.91432	7.61433	6.80536	3.11078	1.00716	0.893757
ENSG00000156873	PHKG2	9.75e-43	204.861	429.303	237.589	536.008	306.477	634.843	2.09558	2.25604	2.07142
ENSG00000156928	MALSU1	2.9e-14	1561.6	1308.9	1164.18	941.843	1436.25	528.874	0.838175	0.809016	0.368232
ENSG00000157106	SMG1	0.00772205	14.7205	18.1261	23.7589	13.4002	48.5413	6.80536	1.23135	0.564009	0.140197
ENSG00000157184	CPT2	2.16e-222	49.0684	20.0341	58.922	29.6719	72.3361	53.4707	0.40829	0.50358	0.739198
ENSG00000157193	LRP8	0.000350978	14.7205	2.86202	13.305	8.61442	3.80716	30.138	0.194424	0.64746	7.91613
ENSG00000157214	STEAP2	2.38e-176	4.90684	20.0341	4.75177	21.0575	4.75895	22.3605	4.0829	4.4315	4.69861
ENSG00000157388	CACNA1D	1.33e-10	99.3635	71.5504	85.5319	36.372	82.8058	26.2492	0.720087	0.425245	0.316998
ENSG00000157538	DSCR3	0.000109279	24.5342	19.0801	66.5248	22.0146	74.2397	21.3883	0.777694	0.330924	0.288098
ENSG00000157578	LCA5L	6.99e-06	11.0404	16.2181	17.1064	36.372	8.56612	44.7209	1.46898	2.12623	5.22068
ENSG00000157625	TAB3	0.000222015	3.68013	5.72403	7.60283	1.91432	9.51791	1.94439	1.55539	0.25179	0.204287
ENSG00000157653	C9orf43	5.6e-05	145.979	126.883	115.943	104.33	130.395	81.6643	0.869188	0.899839	0.626282
ENSG00000157911	PEX10	0.00478479	451.429	421.67	357.333	424.021	345.5	411.238	0.934079	1.18663	1.19027
ENSG00000157992	KRTCAP3	2.38e-05	7.36026	24.8041	11.4042	34.4577	0.951791	51.5263	3.37001	3.02148	54.1361
ENSG00000158008	EXTL1	1.64e-13	1.22671	6.67804	1.90071	28.7147	7.61433	40.8322	5.44386	15.1074	5.36254
ENSG00000158062	UBXN11	3.94e-05	2022.85	1213.5	1359.01	1358.21	967.019	1339.68	0.599895	0.999412	1.38537
ENSG00000158286	RNF207	0.00034927	31.8945	31.4822	35.1631	36.372	36.168	49.5819	0.987074	1.03438	1.37088
ENSG00000158402	CDC25C	1.09e-09	14.7205	46.7463	24.7092	58.3866	19.0358	79.7199	3.17559	2.36295	4.18789
ENSG00000158417	EIF5B	0.0002134	92.0033	84.9065	76.9787	61.2581	113.263	52.4985	0.922864	0.79578	0.463509
ENSG00000158467	AHCYL2	0.000868464	8.58697	3.81602	10.4539	7.65726	4.75895	9.72194	0.444397	0.732479	2.04287
ENSG00000158552	ZFAND2B	1.23e-56	14.7205	8.58605	11.4042	16.2717	5.71074	72.9146	0.583271	1.42681	12.768
ENSG00000158604	TMED4	5.05e-09	30.6678	62.0104	49.4184	85.1871	61.8664	90.414	2.02201	1.72379	1.46144
ENSG00000158623	COPG2	9.74e-19	3.68013	4.77003	8.55319	4.78579	27.6019	10.6941	1.29616	0.559533	0.387442
ENSG00000158711	ELK4	1.13e-09	4.90684	15.2641	8.55319	16.2717	5.71074	32.0824	3.11078	1.90241	5.6179
ENSG00000158796	DEDD	7.11e-12	63.7889	75.3664	81.7305	91.8872	89.4683	114.719	1.1815	1.12427	1.28223
ENSG00000158850	B4GALT3	0.000220068	4.90684	17.1721	12.3546	12.4431	5.71074	12.6385	3.49962	1.00716	2.21311
ENSG00000159128	IFNGR2	1.31e-05	29.441	63.9184	49.4184	85.1871	40.927	118.608	2.17106	1.72379	2.89803
ENSG00000159147	DONSON	8.89e-08	742.16	426.441	563.56	361.806	595.821	329.574	0.574594	0.642	0.553142
ENSG00000159231	CBR3	8.77e-07	11.0404	35.2982	6.65248	31.5862	16.1804	34.0268	3.19719	4.74804	2.10296
ENSG00000159261	CLDN14	9.11e-06	22.0808	2.86202	14.2553	8.61442	25.6984	2.91658	0.129616	0.604296	0.113493
ENSG00000159307	SCUBE1	6.76e-10	3.68013	3.81602	5.70212	2.87147	6.66254	1.94439	1.03693	0.50358	0.291839
ENSG00000159322	ADPGK	2.78e-06	7.36026	6.67804	3.80142	10.5287	9.51791	19.4439	0.90731	2.76969	2.04287
ENSG00000159337	PLA2G4D	0.00541624	1.22671	3.81602	3.80142	2.87147	6.66254	5.83316	3.11078	0.755369	0.875517
ENSG00000159433	STARD9	4.7e-08	17.1739	32.4362	41.8156	48.8151	71.3843	57.3594	1.88869	1.16739	0.80353
ENSG00000159788	RGS12	0.00132394	6.13355	9.54006	8.55319	15.3145	19.0358	14.5829	1.55539	1.79051	0.766078
ENSG00000159873	CCDC117	0.000167304	4.90684	3.81602	2.85106	1.91432	5.71074	0.972194	0.777694	0.67144	0.170239
ENSG00000159884	CCDC107	9.72e-06	244.115	156.457	204.326	89.9728	247.466	101.108	0.640914	0.440339	0.408575
ENSG00000160062	ZBTB8A	1.73e-27	22.0808	38.1602	28.5106	42.1149	45.686	34.999	1.72821	1.47717	0.766078
ENSG00000160097	FNDC5	5.01e-10	1.22671	3.81602	16.156	4.78579	45.686	1.94439	3.11078	0.296223	0.0425599
ENSG00000160209	PDXK	9.06e-05	7.36026	1.90801	1.90071	1.91432	0.951791	7.77755	0.259231	1.00716	8.17149
ENSG00000160551	TAOK1	8.87e-12	14.7205	14.3101	16.156	12.4431	7.61433	13.6107	0.972118	0.770181	1.78751
ENSG00000160606	TLCD1	1.69e-11	15.9472	2.86202	14.2553	5.74295	22.843	9.72194	0.179468	0.402864	0.425599
ENSG00000160678	S100A1	3.18e-22	42.9349	22.8961	51.3191	26.8004	79.9504	7.77755	0.533276	0.522231	0.0972797
ENSG00000160683	CXCR5	0.000564497	3481.4	1534.04	2893.83	883.457	2582.21	924.557	0.440639	0.30529	0.358049
ENSG00000160691	SHC1	2.43e-09	7.36026	8.58605	10.4539	4.78579	27.6019	6.80536	1.16654	0.4578	0.246554
ENSG00000160710	ADAR	1.25e-15	6.13355	2.86202	8.55319	3.82863	5.71074	14.5829	0.466617	0.447626	2.55359
ENSG00000160908	ZNF394	2.59e-15	29.441	64.8724	32.312	62.2153	57.1074	42.7765	2.20347	1.92545	0.749054
ENSG00000160953	MUM1	0.00461683	13.4938	8.58605	10.4539	6.70011	12.3733	11.6663	0.636295	0.64092	0.942865
ENSG00000161010	C5orf45	0.00237816	17478.2	13202.5	10956.6	16799.1	10334.5	23449.3	0.75537	1.53323	2.26902
ENSG00000161048	NAPEPLD	0.00312164	60.1088	78.2285	46.5674	96.673	39.9752	102.08	1.30145	2.07598	2.55359
ENSG00000161509	GRIN2C	5.6e-10	11.0404	20.9881	15.2057	25.8433	14.2769	62.2204	1.90103	1.69958	4.35813
ENSG00000161533	ACOX1	0.00420276	88.3231	45.7923	57.0212	41.1578	53.3003	58.3316	0.518463	0.721797	1.0944
ENSG00000161618	ALDH16A1	2.05e-22	2.45342	2.86202	4.75177	3.82863	8.56612	13.6107	1.16654	0.805727	1.5889
ENSG00000161791	FMNL3	1.15e-50	263.743	197.479	302.213	232.589	401.656	268.326	0.748757	0.769622	0.668049
ENSG00000161860	SYCE2	2.31e-10	8.58697	69.6424	8.55319	52.6437	0.951791	55.4151	8.11024	6.15486	58.2219
ENSG00000161921	CXCL16	2.32e-06	14.7205	6.67804	11.4042	7.65726	32.3609	15.5551	0.453655	0.67144	0.480676
ENSG00000161929	SCIMP	0.000804441	26.9876	42.9303	51.3191	33.5005	65.6736	65.137	1.59074	0.652788	0.99183
ENSG00000161996	WDR90	2.23e-07	161.926	175.537	240.44	156.017	297.911	157.495	1.08406	0.648881	0.528667
ENSG00000162009	SSTR5	2.64e-05	2.45342	1.90801	1.90071	8.61442	7.61433	13.6107	0.777694	4.53222	1.78751
ENSG00000162032	SPSB3	3.18e-20	191.367	112.573	241.39	96.673	335.03	132.218	0.588256	0.400485	0.394646
ENSG00000162039	MEIOB	2.3e-11	7.36026	6.67804	4.75177	3.82863	1.90358	5.83316	0.90731	0.805727	3.06431
ENSG00000162188	GNG3	2.6e-05	26.9876	28.6202	16.156	18.186	4.75895	9.72194	1.06049	1.12565	2.04287
ENSG00000162194	LBHD1	1.81e-35	154.565	101.125	126.397	111.03	104.697	165.273	0.654251	0.878425	1.57858
ENSG00000162241	SLC25A45	0.000121256	17.1739	20.9881	16.156	22.0146	20.9394	39.86	1.22209	1.36263	1.90359
ENSG00000162298	SYVN1	2.29e-10	17.1739	18.1261	15.2057	14.3574	31.4091	28.1936	1.05544	0.944212	0.897626
ENSG00000162430	SEPN1	1.1e-06	7.36026	12.4021	10.4539	15.3145	2.85537	24.3049	1.685	1.46496	8.51197
ENSG00000162521	RBBP4	5.7e-05	40.4814	79.1825	40.8652	108.159	29.5055	65.137	1.95602	2.64672	2.20762
ENSG00000162526	TSSK3	0.00225876	79.7362	139.285	79.8297	153.145	91.3719	110.83	1.74682	1.9184	1.21296
ENSG00000162585	C1orf86	3.47e-15	263.743	387.326	206.227	604.924	174.178	594.983	1.46858	2.93329	3.41595
ENSG00000162664	ZNF326	0.00131735	2.45342	2.86202	3.80142	4.78579	7.61433	7.77755	1.16654	1.25895	1.02144
ENSG00000162704	ARPC5	0.00401324	19.6274	6.67804	27.5603	9.57158	15.2287	13.6107	0.340241	0.347296	0.893757
ENSG00000162927	PUS10	1.34e-07	18.4007	34.3442	18.0567	38.2863	18.084	26.2492	1.86647	2.12034	1.45152
ENSG00000163001	CFAP36	1.39e-09	4.90684	5.72403	19.0071	8.61442	38.0716	15.5551	1.16654	0.453222	0.408575
ENSG00000163069	SGCB	0.00110104	4.90684	9.54006	2.85106	1.91432	0.951791	0.972194	1.94424	0.67144	1.02144
ENSG00000163093	BBS5	9.66e-22	18.4007	41.9762	19.9574	32.5434	19.9876	16.5273	2.28124	1.63064	0.826877
ENSG00000163110	PDLIM5	0.000290789	4.90684	14.3101	9.50354	12.4431	5.71074	9.72194	2.91635	1.30931	1.70239
ENSG00000163131	CTSS	6.41e-10	4.90684	6.67804	5.70212	4.78579	4.75895	4.86097	1.36097	0.839299	1.02144
ENSG00000163319	MRPS18C	4.62e-08	139.845	248.041	150.156	332.134	234.141	309.158	1.77369	2.21193	1.32039
ENSG00000163378	EOGT	7.5e-13	1.22671	2.86202	6.65248	1.91432	29.5055	22.3605	2.33308	0.28776	0.75784
ENSG00000163428	LRRC58	5.09e-09	15.9472	28.6202	13.305	14.3574	4.75895	5.83316	1.79468	1.0791	1.22572
ENSG00000163453	IGFBP7	0.000125297	145.979	145.009	115.943	152.188	116.118	226.521	0.993357	1.31261	1.95078
ENSG00000163479	SSR2	3.96e-06	4.90684	3.81602	10.4539	1.91432	16.1804	10.6941	0.777694	0.18312	0.66093
ENSG00000163539	CLASP2	0.000126141	2.45342	6.67804	0.950354	8.61442	3.80716	4.86097	2.72193	9.06443	1.2768
ENSG00000163558	PRKCI	4.28e-33	6.13355	6.67804	3.80142	4.78579	1.90358	2.91658	1.08877	1.25895	1.53216
ENSG00000163636	PSMD6	7.45e-10	61.3355	40.0682	101.688	60.301	131.347	38.8878	0.653263	0.593	0.296069
ENSG00000163655	GMPS	1.44e-05	6.13355	5.72403	11.4042	2.87147	7.61433	1.94439	0.933233	0.25179	0.255359
ENSG00000163681	SLMAP	0.000785251	17.1739	18.1261	11.4042	12.4431	8.56612	18.4717	1.05544	1.09109	2.15637
ENSG00000163705	FANCD2OS	9.23e-07	161.926	92.5385	160.61	95.7158	211.298	85.5531	0.571488	0.595952	0.404894
ENSG00000163788	SNRK	3.46e-10	11.0404	63.9184	11.4042	41.1578	13.3251	45.6931	5.7895	3.60899	3.42911
ENSG00000163806	SPDYA	6.22e-14	73.6026	97.3086	54.1702	97.6301	45.686	90.414	1.32208	1.80228	1.97903
ENSG00000163877	SNIP1	1.23e-27	13.4938	17.1721	15.2057	22.9718	37.1198	81.6643	1.27259	1.51074	2.20002
ENSG00000163879	DNALI1	1.05e-31	13.4938	30.5282	12.3546	23.9289	8.56612	12.6385	2.26238	1.93684	1.47541
ENSG00000163898	LIPH	1.04e-116	8.58697	45.7923	13.305	41.1578	32.3609	49.5819	5.33276	3.09342	1.53216
ENSG00000163904	SENP2	0.00134906	14.7205	18.1261	19.0071	9.57158	38.0716	12.6385	1.23135	0.50358	0.331967
ENSG00000163918	RFC4	4.3e-07	15.9472	10.4941	21.8581	5.74295	30.4573	11.6663	0.658049	0.262737	0.383039
ENSG00000163939	PBRM1	0.000145523	35.5746	59.1483	38.0142	63.1724	16.1804	33.0546	1.66266	1.66181	2.04287
ENSG00000163964	PIGX	8.7e-05	8.58697	10.4941	11.4042	4.78579	11.4215	3.88878	1.22209	0.41965	0.340479
ENSG00000164010	ERMAP	0.000160826	23.3075	33.3902	23.7589	23.9289	27.6019	47.6375	1.43259	1.00716	1.72588
ENSG00000164022	AIMP1	1.92e-37	14.7205	5.72403	20.9078	11.4859	33.3127	23.3327	0.388847	0.54936	0.700414
ENSG00000164040	PGRMC2	0.00514707	18.4007	0.954006	8.55319	3.82863	10.4697	5.83316	0.0518463	0.447626	0.557147
ENSG00000164061	BSN	5.25e-17	83.4163	7.63205	74.1276	8.61442	124.685	17.4995	0.0914935	0.116211	0.14035
ENSG00000164080	RAD54L2	0.0018377	12.2671	6.67804	11.4042	16.2717	8.56612	16.5273	0.544386	1.42681	1.92938
ENSG00000164164	OTUD4	1.58e-25	391.321	281.432	308.865	245.032	275.068	135.135	0.719184	0.793332	0.491279
ENSG00000164171	ITGA2	1.26e-09	4.90684	20.0341	8.55319	26.8004	2.85537	15.5551	4.0829	3.13338	5.44766
ENSG00000164346	NSA2	2.48e-14	279.69	138.331	203.376	186.646	124.685	163.329	0.494586	0.917739	1.30993
ENSG00000164366	CCDC127	1.15e-06	30.6678	26.7122	34.2127	22.0146	39.0234	26.2492	0.871018	0.643463	0.672653
ENSG00000164465	DCBLD1	3.01e-05	120.218	169.813	96.9361	169.417	127.54	144.857	1.41255	1.74772	1.13578
ENSG00000164535	DAGLB	1.55e-14	33.1212	15.2641	45.617	10.5287	47.5895	24.3049	0.460856	0.230807	0.510718
ENSG00000164543	STK17A	0.00012967	180.326	199.387	200.525	141.659	258.887	137.079	1.1057	0.706443	0.529495
ENSG00000164591	MYOZ3	1.78e-05	12.2671	11.4481	13.305	13.4002	21.8912	3.88878	0.933233	1.00716	0.177641
ENSG00000164597	COG5	2.39e-12	131.258	212.743	117.844	219.189	74.2397	257.631	1.6208	1.86	3.47027
ENSG00000164620	RELL2	4.89e-10	73.6026	125.929	51.3191	148.359	77.0951	146.801	1.71093	2.89092	1.90416
ENSG00000164663	USP49	0.000731476	42.9349	30.5282	46.5674	16.2717	14.2769	17.4995	0.711035	0.349423	1.22572
ENSG00000164713	BRI3	4.28e-06	1431.57	939.696	982.666	805.927	1012.71	667.897	0.656409	0.820143	0.659518
ENSG00000164764	SBSPON	1.65e-07	7.36026	26.7122	18.0567	19.1432	13.3251	35.9712	3.62924	1.06017	2.69951
ENSG00000164794	KCNV1	3.87e-07	7.36026	7.63205	4.75177	3.82863	8.56612	4.86097	1.03693	0.805727	0.567465
ENSG00000164867	NOS3	3.51e-08	3.68013	29.5742	2.85106	14.3574	2.85537	50.5541	8.03618	5.0358	17.7049
ENSG00000164941	INTS8	5.04e-11	334.892	380.648	224.284	352.234	195.117	244.021	1.13663	1.57049	1.25064
ENSG00000164975	SNAPC3	9.41e-07	9.81368	19.0801	26.6099	23.9289	29.5055	28.1936	1.94424	0.899249	0.955538
ENSG00000164985	PSIP1	2.34e-07	74.8293	33.3902	73.1773	35.4148	58.0592	32.0824	0.446218	0.48396	0.552581
ENSG00000165046	LETM2	0.000227504	4.90684	12.4021	4.75177	17.2288	10.4697	12.6385	2.52751	3.62577	1.20715
ENSG00000165119	HNRNPK	3.12e-30	14.7205	14.3101	20.9078	9.57158	15.2287	3.88878	0.972118	0.4578	0.255359
ENSG00000165219	GAPVD1	3.66e-09	42.9349	40.0682	41.8156	43.0721	44.7342	46.6653	0.933233	1.03005	1.04317
ENSG00000165462	PHOX2A	0.0017971	7.36026	7.63205	8.55319	6.70011	13.3251	8.74975	1.03693	0.783346	0.656638
ENSG00000165476	REEP3	1.41e-09	7.36026	11.4481	7.60283	12.4431	8.56612	17.4995	1.55539	1.63663	2.04287
ENSG00000165507	C10orf10	8.13e-06	15.9472	76.3205	9.50354	88.0585	22.843	41.8043	4.78581	9.26587	1.83007
ENSG00000165527	ARF6	3.68e-16	121.444	65.8264	83.6312	16.2717	86.613	5.83316	0.542029	0.194565	0.0673475
ENSG00000165629	ATP5C1	3.08e-41	11.0404	11.4481	12.3546	11.4859	11.4215	11.6663	1.03693	0.929685	1.02144
ENSG00000165650	PDZD8	7.81e-05	3.68013	7.63205	2.85106	2.87147	1.90358	14.5829	2.07385	1.00716	7.66078
ENSG00000165716	FAM69B	0.000296467	60.1088	52.4703	54.1702	28.7147	88.5165	30.138	0.872922	0.530084	0.340479
ENSG00000165801	ARHGEF40	0.00175532	14.7205	4.77003	17.1064	8.61442	28.5537	11.6663	0.324039	0.50358	0.408575
ENSG00000165819	METTL3	5.15e-09	40.4814	59.1483	41.8156	86.1442	37.1198	69.998	1.46112	2.0601	1.88573
ENSG00000165914	TTC7B	0.0115163	11.0404	11.4481	12.3546	18.186	19.9876	21.3883	1.03693	1.472	1.07008
ENSG00000165995	CACNB2	0.00113856	15.9472	39.1142	26.6099	39.2435	33.3127	43.7487	2.45273	1.47477	1.31328
ENSG00000166004	CEP295	2.75e-06	94.4567	85.8605	106.44	58.3866	158.949	79.7199	0.908993	0.548542	0.501544
ENSG00000166016	ABTB2	2.47e-07	44.1616	13.3561	116.894	38.2863	182.744	32.0824	0.302437	0.327531	0.175559
ENSG00000166086	JAM3	0.0124761	61.3355	95.4006	99.7872	85.1871	218.912	121.524	1.55539	0.853687	0.555129
ENSG00000166164	BRD7	2.13e-17	349.612	238.501	240.44	202.917	261.742	146.801	0.682188	0.843944	0.560862
ENSG00000166171	DPCD	4.22e-12	79.7362	44.8383	68.4255	49.7722	103.745	59.3038	0.562333	0.727393	0.57163
ENSG00000166206	GABRB3	3.25e-05	7.36026	6.67804	7.60283	1.91432	1.90358	0.972194	0.90731	0.25179	0.510718
ENSG00000166233	ARIH1	0.000183361	29.441	33.3902	27.5603	28.7147	31.4091	4.86097	1.13414	1.04189	0.154763
ENSG00000166326	TRIM44	8.04e-05	9.81368	2.86202	15.2057	1.91432	6.66254	3.88878	0.291635	0.125895	0.583678
ENSG00000166348	USP54	4.34e-05	96.9101	45.7923	125.447	22.0146	78.0468	30.138	0.472523	0.17549	0.386153
ENSG00000166411	IDH3A	2.12e-11	9.81368	14.3101	4.75177	12.4431	6.66254	70.9702	1.45818	2.61861	10.6521
ENSG00000166435	XRRA1	4.32e-07	754.427	490.359	646.241	297.676	754.77	273.187	0.649975	0.460627	0.361947
ENSG00000166478	ZNF143	2.72e-06	31.8945	28.6202	45.617	28.7147	15.2287	11.6663	0.89734	0.629475	0.766078
ENSG00000166503	HDGFRP3	1.49e-66	14.7205	95.4006	20.9078	72.744	24.7466	39.86	6.48079	3.47928	1.61073
ENSG00000166526	ZNF3	0.000110547	192.594	191.755	192.922	179.946	241.755	339.296	0.995647	0.932739	1.40347
ENSG00000166676	TVP23A	7.06e-05	428.122	194.617	233.787	209.618	214.153	170.134	0.454584	0.896617	0.794451
ENSG00000166685	COG1	0.000188856	1085.64	1288.86	871.475	1538.15	929.9	1271.63	1.18719	1.765	1.36749
ENSG00000166783	KIAA0430	0.00128412	11.0404	30.5282	16.156	22.0146	10.4697	4.86097	2.76514	1.36263	0.464289
ENSG00000166813	KIF7	4.82e-29	152.112	148.825	181.518	193.346	230.333	245.965	0.97839	1.06516	1.06787
ENSG00000166912	MTMR10	3.51e-05	309.131	305.282	380.142	297.676	576.785	450.126	0.987548	0.783066	0.780405
ENSG00000166986	MARS	1.66e-09	148.432	210.835	187.22	580.038	215.105	859.42	1.42042	3.09817	3.99535
ENSG00000167004	PDIA3	1.1e-18	35.5746	179.353	47.5177	139.745	31.4091	115.691	5.0416	2.94091	3.68336
ENSG00000167065	DUSP18	8.79e-12	2.45342	29.5742	6.65248	39.2435	7.61433	23.3327	12.0543	5.89908	3.06431
ENSG00000167094	TTC16	1.81e-07	18.4007	5.72403	12.3546	7.65726	23.7948	8.74975	0.311078	0.61979	0.367717
ENSG00000167100	SAMD14	3.11e-13	217.128	298.604	153.957	477.622	192.262	802.06	1.37524	3.1023	4.17171
ENSG00000167131	CCDC103	5.72e-14	99.3635	32.4362	72.2269	46.9007	35.2163	58.3316	0.32644	0.649353	1.65638
ENSG00000167191	GPRC5B	2.25e-08	101.817	115.435	99.7872	148.359	63.77	218.744	1.13375	1.48676	3.4302
ENSG00000167283	ATP5L	8.04e-05	38.028	24.8041	26.6099	32.5434	48.5413	25.277	0.65226	1.22298	0.520732
ENSG00000167395	ZNF646	5.09e-12	35.5746	108.757	58.922	140.702	104.697	108.886	3.05714	2.38794	1.04001
ENSG00000167513	CDT1	1.31e-13	7.36026	6.67804	7.60283	7.65726	30.4573	9.72194	0.90731	1.00716	0.319199
ENSG00000167566	NCKAP5L	8.34e-14	8.58697	9.54006	8.55319	9.57158	26.6501	5.83316	1.11099	1.11907	0.218879
ENSG00000167614	TTYH1	9.01e-06	38.028	61.0564	48.4681	33.5005	32.3609	18.4717	1.60556	0.691188	0.570803
ENSG00000167619	TMEM145	2.46e-09	6.13355	6.67804	6.65248	12.4431	15.2287	12.6385	1.08877	1.87044	0.829917
ENSG00000167654	ATCAY	2.16e-05	17.1739	20.0341	19.0071	17.2288	21.8912	15.5551	1.16654	0.906443	0.710565
ENSG00000167671	UBXN6	4.97e-05	46.615	93.4926	59.8723	97.6301	24.7466	65.137	2.00563	1.63064	2.63216
ENSG00000167676	PLIN4	3.88e-05	11.0404	98.2626	23.7589	66.0439	36.168	67.0814	8.90028	2.77976	1.85471
ENSG00000167685	ZNF444	2.53e-98	11.0404	14.3101	16.156	13.4002	26.6501	12.6385	1.29616	0.829425	0.474238
ENSG00000167720	SRR	1.91e-12	1610.67	951.144	1171.79	923.657	1138.34	555.123	0.590526	0.788247	0.487659
ENSG00000167740	CYB5D2	8.48e-06	12.2671	9.54006	11.4042	9.57158	1.90358	1.94439	0.777694	0.839299	1.02144
ENSG00000167769	ACER1	1.04e-06	4.90684	4.77003	8.55319	4.78579	5.71074	4.86097	0.972118	0.559533	0.851197
ENSG00000167770	OTUB1	1.19e-09	12.2671	37.2062	12.3546	32.5434	14.2769	11.6663	3.03301	2.63411	0.817149
ENSG00000167863	ATP5H	0.00469595	13.4938	89.6765	9.50354	69.8725	34.2645	57.3594	6.64575	7.35226	1.67402
ENSG00000167965	MLST8	4.72e-09	7.36026	30.5282	4.75177	20.1003	9.51791	34.0268	4.1477	4.23007	3.57503
ENSG00000167969	ECI1	6.73e-05	3.68013	16.2181	6.65248	14.3574	9.51791	11.6663	4.40693	2.1582	1.22572
ENSG00000167986	DDB1	2.57e-56	104.27	95.4006	105.489	99.5444	116.118	113.747	0.914935	0.943645	0.979575
ENSG00000168014	C2CD3	0.000650382	24.5342	39.1142	40.8652	25.8433	62.8182	38.8878	1.59427	0.632402	0.619053
ENSG00000168036	CTNNB1	8.48e-05	3.68013	8.58605	6.65248	37.3292	7.61433	33.0546	2.33308	5.61132	4.34111
ENSG00000168071	CCDC88B	1.4e-16	13.4938	24.8041	13.305	13.4002	50.4449	9.72194	1.83819	1.00716	0.192724
ENSG00000168140	VASN	0.000157026	18.4007	36.2522	14.2553	42.1149	16.1804	14.5829	1.97016	2.95433	0.901268
ENSG00000168175	MAPK1IP1L	5.81e-07	8.58697	7.63205	14.2553	12.4431	17.1322	24.3049	0.888794	0.872871	1.41866
ENSG00000168243	GNG4	3.11e-05	4.90684	5.72403	6.65248	7.65726	4.75895	6.80536	1.16654	1.15104	1.43001
ENSG00000168255	POLR2J3	2.28e-05	29.441	41.0222	38.9645	43.0721	21.8912	76.8033	1.39337	1.10542	3.50841
ENSG00000168301	KCTD6	6.47e-47	6.13355	3.81602	7.60283	1.91432	8.56612	0.972194	0.622155	0.25179	0.113493
ENSG00000168385	2019-09-02	3.66e-11	206.087	120.205	171.064	141.659	124.685	136.107	0.583271	0.828109	1.09161
ENSG00000168393	DTYMK	2.6e-11	2.45342	19.0801	1.90071	16.2717	1.90358	12.6385	7.77694	8.56085	6.63934
ENSG00000168434	COG7	1.09e-09	110.404	75.3664	95.9858	44.0293	95.1791	37.9156	0.682643	0.458706	0.39836
ENSG00000168569	TMEM223	2.85e-14	311.584	317.684	270.851	385.735	201.78	435.543	1.01958	1.42416	2.15851
ENSG00000168612	ZSWIM1	4.46e-06	8.58697	22.8961	19.0071	35.4148	46.6377	29.1658	2.66638	1.86324	0.625369
ENSG00000168676	KCTD19	2.46e-05	4.90684	6.67804	8.55319	6.70011	17.1322	11.6663	1.36097	0.783346	0.680958
ENSG00000168734	PKIG	2.09e-24	103.044	64.8724	54.1702	83.2727	18.084	73.8867	0.629562	1.53724	4.08575
ENSG00000168806	LCMT2	0.00507072	18.4007	8.58605	18.0567	5.74295	9.51791	3.88878	0.466617	0.31805	0.408575
ENSG00000168876	ANKRD49	6.32e-12	23.3075	27.6662	26.6099	34.4577	16.1804	50.5541	1.18701	1.29492	3.12439
ENSG00000168890	TMEM150A	1.04e-05	8.58697	12.4021	4.75177	31.5862	7.61433	29.1658	1.44429	6.64725	3.83039
ENSG00000169093	ASMTL	0.0120497	33.1212	47.7003	46.5674	11.4859	42.8306	2.91658	1.44017	0.246651	0.0680958
ENSG00000169213	RAB3B	0.000598286	8.58697	5.72403	15.2057	15.3145	35.2163	15.5551	0.666595	1.00716	0.441702
ENSG00000169239	CA5B	6.51e-13	6.13355	11.4481	6.65248	9.57158	23.7948	6.80536	1.86647	1.4388	0.286002
ENSG00000169241	SLC50A1	0.0121744	17.1739	14.3101	19.9574	9.57158	8.56612	3.88878	0.833244	0.4796	0.453972
ENSG00000169314	C22orf15	0.0276515	25.7609	16.2181	19.9574	14.3574	16.1804	36.9434	0.629562	0.719399	2.28321
ENSG00000169402	RSPH10B2	9.49e-05	53.9753	72.5044	63.6737	73.7012	117.07	89.4419	1.34329	1.15748	0.764001
ENSG00000169410	PTPN9	1.58e-20	2.45342	10.4941	1.90071	7.65726	1.90358	9.72194	4.27732	4.02864	5.10718
ENSG00000169592	INO80E	1.31e-13	165.606	115.435	132.099	100.502	107.552	97.2194	0.697045	0.760804	0.903926
ENSG00000169607	CKAP2L	2.97e-08	6.13355	2.86202	2.85106	7.65726	3.80716	7.77755	0.466617	2.68576	2.04287
ENSG00000169660	HEXDC	0.00021639	96.9101	67.7344	56.0709	84.2299	38.0716	99.1638	0.69894	1.5022	2.60466
ENSG00000169683	LRRC45	4.69e-06	12.2671	7.63205	17.1064	4.78579	20.9394	4.86097	0.622155	0.279766	0.232145
ENSG00000169718	DUS1L	3.33e-20	17.1739	15.2641	14.2553	18.186	15.2287	79.7199	0.888794	1.27574	5.23486
ENSG00000169758	C15orf27	0.0203609	20.8541	68.6884	28.5106	48.8151	39.0234	36.9434	3.29376	1.71217	0.946697
ENSG00000169908	TM4SF1	5.49e-05	14.7205	13.3561	17.1064	14.3574	25.6984	3.88878	0.90731	0.839299	0.151324
ENSG00000169925	BRD3	1.17e-17	44.1616	67.7344	38.9645	74.6583	51.3967	95.275	1.53379	1.91606	1.85372
ENSG00000169962	TAS1R3	6.79e-07	11.0404	26.7122	18.0567	26.8004	17.1322	5.83316	2.41949	1.48423	0.340479
ENSG00000169967	MAP3K2	7.06e-76	57.6554	72.5044	43.7163	66.0439	20.9394	69.0258	1.25755	1.51074	3.29645
ENSG00000170142	UBE2E1	4.13e-10	19.6274	41.9762	15.2057	38.2863	5.71074	37.9156	2.13866	2.5179	6.63934
ENSG00000170234	PWWP2A	0.000503551	4.90684	18.1261	10.4539	37.3292	36.168	13.6107	3.69405	3.57084	0.376319
ENSG00000170236	USP50	0.00239577	28.2143	32.4362	11.4042	27.7576	11.4215	86.5253	1.14964	2.43397	7.57566
ENSG00000170348	TMED10	0.000232159	8.58697	4.77003	3.80142	3.82863	2.85537	2.91658	0.555496	1.00716	1.02144
ENSG00000170364	SETMAR	7.23e-05	7.36026	15.2641	7.60283	11.4859	0.951791	8.74975	2.07385	1.51074	9.19293
ENSG00000170421	KRT8	0.000454147	14342.7	7249.49	6700	6695.32	4041.3	5033.05	0.505448	0.999302	1.2454
ENSG00000170485	NPAS2	0.0003575	14.7205	3.81602	9.50354	3.82863	1.90358	10.6941	0.259231	0.402864	5.6179
ENSG00000170584	NUDCD2	1.2e-06	24.5342	72.5044	28.5106	52.6437	16.1804	67.0814	2.95524	1.84646	4.14583
ENSG00000170629	DPY19L2P2	0.00193341	105.497	80.1365	76.9787	67.0011	107.552	61.2482	0.759608	0.870385	0.569474
ENSG00000170776	AKAP13	0.00136088	25.7609	159.319	50.3688	156.017	78.0468	40.8322	6.18452	3.09749	0.523175
ENSG00000170909	OSCAR	4.57e-06	80.9629	30.5282	44.6666	30.6291	83.7576	0.972194	0.377064	0.685725	0.0116072
ENSG00000170917	NUDT6	3.05e-17	118.991	100.171	94.0851	41.1578	84.7094	27.2214	0.841834	0.437453	0.321351
ENSG00000170919	TPT1-AS1	2.63e-14	89.5498	87.7685	95.9858	61.2581	81.854	55.4151	0.980108	0.6382	0.676999
ENSG00000171159	C9orf16	0.00332971	25.7609	5.72403	9.50354	5.74295	38.0716	1.94439	0.222198	0.604296	0.0510718
ENSG00000171236	LRG1	3.45e-07	8.58697	1.90801	5.70212	3.82863	9.51791	1.94439	0.222198	0.67144	0.204287
ENSG00000171307	ZDHHC16	0.000686137	8.58697	3.81602	1.90071	3.82863	1.90358	6.80536	0.444397	2.01432	3.57503
ENSG00000171766	GATM	2.92e-24	8.58697	6.67804	6.65248	3.82863	8.56612	1.94439	0.777694	0.57552	0.226986
ENSG00000171790	SLFNL1	0	612.128	71.5504	628.184	78.487	754.77	91.3862	0.116888	0.124943	0.121078
ENSG00000171861	RNMTL1	1.09e-42	12.2671	14.3101	9.50354	9.57158	10.4697	3.88878	1.16654	1.00716	0.371432
ENSG00000172171	TEFM	4.51e-55	36.8013	95.4006	57.9716	72.744	99.938	39.86	2.59231	1.25482	0.398847
ENSG00000172250	SERHL	0.00104975	179.1	124.021	112.142	114.859	108.504	95.275	0.692468	1.02423	0.878077
ENSG00000172262	ZNF131	3.17e-09	15.9472	5.72403	8.55319	8.61442	17.1322	2.91658	0.358936	1.00716	0.170239
ENSG00000172346	CSDC2	3.97e-05	127.578	133.561	74.1276	136.874	81.854	199.3	1.0469	1.84646	2.43482
ENSG00000172349	IL16	2.45e-23	55.202	379.694	57.0212	442.207	73.2879	663.036	6.87827	7.75513	9.04701
ENSG00000172366	FAM195A	0.00204414	42.9349	9.54006	28.5106	9.57158	42.8306	40.8322	0.222198	0.33572	0.953341
ENSG00000172404	DNAJB7	4.73e-05	29.441	41.9762	29.461	29.6719	11.4215	30.138	1.42577	1.00716	2.63871
ENSG00000172476	RAB40A	5.17e-23	2.45342	4.77003	2.85106	8.61442	2.85537	30.138	1.94424	3.02148	10.5548
ENSG00000172508	CARNS1	5.78e-19	11.0404	16.2181	12.3546	15.3145	16.1804	54.4429	1.46898	1.23958	3.36473
ENSG00000172531	PPP1CA	1.07e-13	77.2827	112.573	66.5248	103.373	64.7218	202.216	1.45663	1.5539	3.12439
ENSG00000172757	CFL1	8.38e-07	210.994	113.527	173.915	122.516	174.178	118.608	0.538056	0.704461	0.680958
ENSG00000172922	RNASEH2C	0.000356856	905.312	484.635	714.666	301.505	693.855	375.267	0.535323	0.421882	0.540843
ENSG00000172969	FRG2C	2.36e-07	2.45342	1.90801	3.80142	1.91432	9.51791	4.86097	0.777694	0.50358	0.510718
ENSG00000173011	TADA2B	6.73e-08	29.441	36.2522	19.0071	39.2435	26.6501	39.86	1.23135	2.06468	1.49568
ENSG00000173113	TRMT112	0.000127765	315.265	322.454	263.248	272.79	245.562	298.464	1.0228	1.03625	1.21543
ENSG00000173258	ZNF483	4.46e-11	6.13355	12.4021	9.50354	13.4002	6.66254	15.5551	2.02201	1.41002	2.33471
ENSG00000173272	MZT2A	3.98e-15	14.7205	6.67804	15.2057	4.78579	15.2287	4.86097	0.453655	0.314737	0.319199
ENSG00000173281	PPP1R3B	4.92e-36	6.13355	1.90801	8.55319	3.82863	6.66254	12.6385	0.311078	0.447626	1.89695
ENSG00000173327	MAP3K11	3.54e-13	28.2143	12.4021	29.461	12.4431	12.3733	20.4161	0.439566	0.422357	1.65001
ENSG00000173349	SFT2D3	4.58e-07	117.764	74.4124	75.078	48.8151	63.77	20.4161	0.631877	0.650191	0.320152
ENSG00000173517	PEAK1	0.00484791	22.0808	32.4362	38.0142	22.9718	35.2163	6.80536	1.46898	0.604296	0.193245
ENSG00000173540	GMPPB	6.08e-05	220.808	252.811	191.972	240.247	194.165	229.438	1.14494	1.25147	1.18166
ENSG00000173546	CSPG4	0.000929148	11.0404	43.8843	26.6099	22.9718	24.7466	3.88878	3.97488	0.863279	0.157144
ENSG00000173599	PC	3.1e-07	511.538	257.582	365.886	124.431	307.428	98.1916	0.503543	0.34008	0.319397
ENSG00000173786	CNP	5.69e-05	407.268	311.96	301.262	307.248	295.055	213.883	0.765982	1.01987	0.724891
ENSG00000173821	RNF213	6.05e-11	42.9349	350.12	86.4822	460.393	30.4573	338.324	8.15468	5.32356	11.1081
ENSG00000173889	PHC3	0.0013697	9.81368	25.7582	19.0071	43.0721	25.6984	43.7487	2.62472	2.26611	1.70239
ENSG00000173890	GPR160	3.6e-05	6.13355	20.0341	10.4539	15.3145	33.3127	0.972194	3.26632	1.46496	0.0291839
ENSG00000173926	2019-03-03	6.85e-08	8.58697	4.77003	16.156	5.74295	28.5537	7.77755	0.555496	0.355468	0.272383
ENSG00000174032	SLC25A30	0.00266572	3.68013	8.58605	4.75177	13.4002	5.71074	8.74975	2.33308	2.82005	1.53216
ENSG00000174038	C9orf131	3.26e-14	15.9472	16.2181	28.5106	10.5287	82.8058	25.277	1.01698	0.369292	0.305257
ENSG00000174225	ARL13A	1.81e-05	9.81368	7.63205	10.4539	3.82863	6.66254	4.86097	0.777694	0.36624	0.729598
ENSG00000174238	PITPNA	0.00384844	85.8697	62.9644	95.0354	61.2581	64.7218	115.691	0.733255	0.644582	1.78751
ENSG00000174292	TNK1	5.57e-10	8.58697	11.4481	8.55319	23.9289	6.66254	28.1936	1.33319	2.79766	4.23167
ENSG00000174456	C12orf76	8.73e-12	114.084	209.881	117.844	265.133	93.2755	301.38	1.83971	2.24986	3.23108
ENSG00000174483	BBS1	0.00228692	25.7609	22.8961	19.0071	21.0575	6.66254	72.9146	0.888794	1.10788	10.944
ENSG00000174527	MYO1H	8.6e-09	18.4007	8.58605	13.305	7.65726	10.4697	6.80536	0.466617	0.57552	0.650005
ENSG00000174586	ZNF497	1.09e-19	101.817	341.534	127.347	467.093	126.588	516.235	3.35439	3.66786	4.07807
ENSG00000174606	ANGEL2	0.000926561	4.90684	9.54006	2.85106	5.74295	2.85537	14.5829	1.94424	2.01432	5.10718
ENSG00000174628	IQCK	2.8e-06	139.845	141.193	77.929	165.588	75.1915	170.134	1.00964	2.12486	2.26268
ENSG00000174652	ZNF266	1.69e-07	9.81368	15.2641	6.65248	7.65726	11.4215	8.74975	1.55539	1.15104	0.766078
ENSG00000174775	HRAS	1.42e-08	35.5746	23.8501	24.7092	22.0146	9.51791	32.0824	0.670426	0.890949	3.37074
ENSG00000174804	FZD4	2.29e-05	1307.67	928.247	965.56	756.155	1140.25	718.451	0.709847	0.783126	0.630085
ENSG00000174996	KLC2	0.000370256	4.90684	77.2745	21.8581	84.2299	34.2645	88.4697	15.7483	3.85348	2.58197
ENSG00000175029	CTBP2	0.000143589	553.246	642.046	469.475	678.625	484.461	640.676	1.16051	1.4455	1.32245
ENSG00000175061	LRRC75A-AS1	7.28e-31	4.90684	8.58605	2.85106	12.4431	1.90358	13.6107	1.74981	4.36436	7.15006
ENSG00000175097	RAG2	2.16e-06	7.36026	3.81602	1.90071	11.4859	34.2645	40.8322	0.518463	6.04296	1.19168
ENSG00000175147	TMEM51-AS1	1.14e-06	2.45342	13.3561	2.85106	26.8004	0.951791	11.6663	5.44386	9.40015	12.2572
ENSG00000175175	PPM1E	0.000585892	9.81368	26.7122	14.2553	31.5862	16.1804	21.3883	2.72193	2.21575	1.32186
ENSG00000175182	FAM131A	6.37e-29	177.873	411.176	177.716	422.107	205.587	374.295	2.31163	2.37517	1.82062
ENSG00000175203	DCTN2	3.36e-05	7.36026	4.77003	8.55319	4.78579	4.75895	11.6663	0.648079	0.559533	2.45145
ENSG00000175221	MED16	8.42e-18	8.58697	41.9762	8.55319	87.1014	3.80716	83.6087	4.88836	10.1835	21.9609
ENSG00000175305	CCNE2	1.47e-08	123.898	135.469	139.702	178.989	137.058	242.076	1.09339	1.28122	1.76623
ENSG00000175334	BANF1	2.47e-05	71.1492	53.4243	64.6241	61.2581	53.3003	69.0258	0.750877	0.947915	1.29504
ENSG00000175348	TMEM9B	4.96e-05	35.5746	39.1142	38.0142	26.8004	55.2039	42.7765	1.0995	0.705011	0.774883
ENSG00000175352	NRIP3	0.00116643	4.90684	18.1261	9.50354	22.9718	12.3733	17.4995	3.69405	2.41718	1.4143
ENSG00000175387	SMAD2	0.00126943	170.513	181.261	175.816	142.617	152.287	134.163	1.06304	0.811172	0.880989
ENSG00000175482	POLD4	2.99e-05	8.58697	20.0341	12.3546	16.2717	6.66254	10.6941	2.33308	1.31705	1.60511
ENSG00000175544	CABP4	0.00269826	4.90684	3.81602	3.80142	3.82863	0.951791	1.94439	0.777694	1.00716	2.04287
ENSG00000175602	CCDC85B	1.64e-12	2009.35	485.589	1075.8	224.932	1065.05	81.6643	0.241664	0.209083	0.0766762
ENSG00000175727	MLXIP	4.26e-05	20.8541	20.9881	18.0567	15.3145	39.0234	15.5551	1.00643	0.848134	0.398609
ENSG00000175826	CTDNEP1	0.00630588	104.27	77.2745	76.0283	109.116	65.6736	82.6365	0.741097	1.4352	1.25829
ENSG00000175894	TSPEAR	1.21e-20	18.4007	119.251	21.8581	310.119	62.8182	505.541	6.48079	14.1878	8.04768
ENSG00000175931	UBE2O	9.6e-06	6.13355	1.90801	7.60283	2.87147	5.71074	10.6941	0.311078	0.377685	1.87263
ENSG00000176049	JAKMIP2	7.85e-08	3.68013	2.86202	3.80142	2.87147	8.56612	0.972194	0.777694	0.755369	0.113493
ENSG00000176087	SLC35A4	7.46e-69	2.45342	5.72403	6.65248	4.78579	29.5055	3.88878	2.33308	0.719399	0.131798
ENSG00000176320	RP11-404O13.5	0.0123083	11.0404	11.4481	22.8085	19.1432	39.0234	16.5273	1.03693	0.839299	0.423523
ENSG00000176371	ZSCAN2	5.96e-15	30.6678	20.9881	17.1064	17.2288	7.61433	8.74975	0.684371	1.00716	1.14912
ENSG00000176422	SPRYD4	4.49e-42	30.6678	162.181	33.2624	176.117	31.4091	231.382	5.28832	5.29478	7.36673
ENSG00000176438	SYNE3	1.28e-29	137.392	159.319	137.801	169.417	141.817	248.882	1.1596	1.22943	1.75495
ENSG00000176472	ZNF575	1.45e-68	30.6678	51.5163	20.9078	52.6437	7.61433	90.414	1.67982	2.5179	11.8742
ENSG00000176542	KIAA2018	2.74e-08	4.90684	2.86202	3.80142	3.82863	8.56612	3.88878	0.583271	1.00716	0.453972
ENSG00000176593	CTD-2368P22.1	0.00230144	13.4938	15.2641	14.2553	23.9289	42.8306	27.2214	1.13119	1.6786	0.635561
ENSG00000176681	LRRC37A	3.56e-33	13.4938	2.86202	8.55319	8.61442	2.85537	26.2492	0.212098	1.00716	9.19293
ENSG00000176731	C8orf59	0.00207754	98.1368	108.757	90.2836	108.159	157.997	57.3594	1.10821	1.19799	0.363041
ENSG00000176783	RUFY1	4.81e-05	26.9876	25.7582	22.8085	22.9718	38.0716	34.0268	0.954443	1.00716	0.893757
ENSG00000176788	BASP1	7.82e-07	77.2827	107.803	66.5248	124.431	59.011	94.3028	1.39491	1.87044	1.59805
ENSG00000176912	TYMSOS	1.94e-06	441.616	246.133	305.064	184.731	332.175	184.717	0.557348	0.605551	0.556083
ENSG00000176994	SMCR8	2.06e-10	22.0808	58.1943	35.1631	54.558	39.0234	41.8043	2.63552	1.55157	1.07126
ENSG00000177042	TMEM80	7.05e-05	142.298	89.6765	91.234	87.1014	97.0827	69.998	0.630201	0.954703	0.721014
ENSG00000177169	ULK1	6.25e-09	26.9876	3.81602	21.8581	1.91432	7.61433	2.91658	0.141399	0.0875791	0.383039
ENSG00000177303	CASKIN2	2.45e-13	7.36026	6.67804	9.50354	2.87147	10.4697	2.91658	0.90731	0.302148	0.278574
ENSG00000177324	BEND2	0.000122567	3.68013	11.4481	5.70212	3.82863	13.3251	2.91658	3.11078	0.67144	0.218879
ENSG00000177335	C8orf31	7.53e-17	6.13355	1.90801	3.80142	8.61442	3.80716	27.2214	0.311078	2.26611	7.15006
ENSG00000177370	TIMM22	7.36e-12	96.9101	51.5163	63.6737	58.3866	51.3967	49.5819	0.531589	0.916966	0.96469
ENSG00000177374	HIC1	0.000180626	371.693	362.522	322.17	523.565	290.296	590.122	0.975326	1.62512	2.03283
ENSG00000177556	ATOX1	0.000560805	26.9876	27.6662	26.6099	11.4859	10.4697	6.80536	1.02514	0.43164	0.650005
ENSG00000177595	PIDD1	8.97e-06	42.9349	24.8041	33.2624	14.3574	32.3609	14.5829	0.577716	0.43164	0.450634
ENSG00000177614	PGBD5	0.00537855	14.7205	15.2641	9.50354	19.1432	5.71074	11.6663	1.03693	2.01432	2.04287
ENSG00000177640	CASC2	2e-25	51.5218	14.3101	25.6596	20.1003	19.0358	26.2492	0.277748	0.783346	1.37894
ENSG00000177697	CD151	3.84e-06	61.3355	49.6083	38.9645	79.4441	37.1198	74.8589	0.808802	2.03888	2.01668
ENSG00000177699	RP11-16K12.1	1.17e-05	1.22671	1.90801	0.950354	2.87147	10.4697	9.72194	1.55539	3.02148	0.928579
ENSG00000177842	ZNF620	9.46e-09	7.36026	14.3101	5.70212	9.57158	5.71074	12.6385	1.94424	1.6786	2.21311
ENSG00000177879	AP3S1	3.47e-06	158.246	113.527	113.092	124.431	83.7576	166.245	0.717408	1.10026	1.98484
ENSG00000177981	ASB8	0.0113125	3.68013	29.5742	14.2553	44.9864	28.5537	26.2492	8.03618	3.15577	0.919293
ENSG00000177990	DPY19L2	4.54e-25	89.5498	42.9303	57.9716	28.7147	37.1198	23.3327	0.479401	0.495324	0.628576
ENSG00000178035	IMPDH2	1.96e-13	242.889	225.145	234.737	172.288	196.069	62.2204	0.926949	0.733962	0.31734
ENSG00000178104	PDE4DIP	6.28e-08	24.5342	41.0222	45.617	28.7147	51.3967	13.6107	1.67204	0.629475	0.264817
ENSG00000178149	DALRD3	1.07e-13	954.381	679.252	866.723	625.981	996.525	663.036	0.71172	0.722239	0.665348
ENSG00000178177	LCORL	0.00587386	426.895	258.536	350.681	300.548	434.968	244.021	0.605618	0.857041	0.561008
ENSG00000178187	ZNF454	0.0110221	6.13355	2.86202	3.80142	3.82863	8.56612	1.94439	0.466617	1.00716	0.226986
ENSG00000178199	ZC3H12D	0.00273048	1.22671	7.63205	1.90071	6.70011	17.1322	23.3327	6.22155	3.52506	1.36192
ENSG00000178202	KDELC2	4.44e-36	7.36026	9.54006	4.75177	7.65726	2.85537	3.88878	1.29616	1.61145	1.36192
ENSG00000178297	TMPRSS9	8.63e-11	34.3479	31.4822	29.461	26.8004	26.6501	9.72194	0.916568	0.909692	0.364799
ENSG00000178342	KCNG2	1.39e-22	15.9472	24.8041	8.55319	27.7576	1.90358	30.138	1.55539	3.24529	15.8323
ENSG00000178401	DNAJC22	2.67e-05	4.90684	3.81602	13.305	3.82863	11.4215	3.88878	0.777694	0.28776	0.340479
ENSG00000178802	MPI	6.25e-40	1273.33	891.041	1277.28	663.31	1113.6	447.209	0.699775	0.519316	0.401591
ENSG00000178896	EXOSC4	9.52e-19	29.441	48.6543	21.8581	92.8443	8.56612	104.997	1.6526	4.24758	12.2572
ENSG00000178922	HYI	1.76e-08	154.565	153.595	158.709	229.718	236.996	303.325	0.993721	1.44741	1.27987
ENSG00000178927	C17orf62	7.78e-08	22.0808	8.58605	12.3546	8.61442	12.3733	12.6385	0.388847	0.697264	1.02144
ENSG00000178982	EIF3K	2.45e-05	7.36026	15.2641	4.75177	6.70011	3.80716	6.80536	2.07385	1.41002	1.78751
ENSG00000178997	EXD1	0.000316615	2.45342	2.86202	6.65248	6.70011	8.56612	2.91658	1.16654	1.00716	0.340479
ENSG00000179059	ZFP42	0.0108334	2.45342	0.954006	2.85106	0.957158	0.951791	0.972194	0.388847	0.33572	1.02144
ENSG00000179219	LINC00311	1.62e-13	1.22671	9.54006	5.70212	3.82863	9.51791	0.972194	7.77694	0.67144	0.102144
ENSG00000179242	CDH4	0.000136724	13.4938	26.7122	20.9078	31.5862	27.6019	9.72194	1.97959	1.51074	0.35222
ENSG00000179271	GADD45GIP1	0.00790726	1226.71	594.346	739.376	688.197	666.254	425.821	0.484504	0.930781	0.639128
ENSG00000179295	PTPN11	1.68e-06	4.90684	7.63205	18.0567	3.82863	38.0716	23.3327	1.55539	0.212034	0.612862
ENSG00000179335	CLK3	0.000490487	399.908	519.933	469.475	453.693	533.003	552.206	1.30013	0.966384	1.03603
ENSG00000179362	HMGN2P46	9.9e-08	49.0684	67.7344	42.7659	64.1296	43.7824	53.4707	1.38041	1.49955	1.22128
ENSG00000179409	GEMIN4	4.23e-40	19.6274	15.2641	14.2553	10.5287	4.75895	3.88878	0.777694	0.738583	0.817149
ENSG00000179477	ALOX12B	3.7e-13	3.68013	4.77003	0.950354	7.65726	3.80716	13.6107	1.29616	8.05727	3.57503
ENSG00000179528	LBX2	1.78e-06	29.441	33.3902	41.8156	17.2288	30.4573	17.4995	1.13414	0.41202	0.574558
ENSG00000179532	DNHD1	0.00019225	112.857	118.297	75.078	108.159	75.1915	55.4151	1.0482	1.44062	0.736986
ENSG00000179564	LSMEM2	0.000585402	599.861	376.832	407.702	358.934	396.897	195.411	0.628199	0.880384	0.492347
ENSG00000179583	CIITA	2.44e-15	282.143	318.638	215.73	333.091	173.226	516.235	1.12935	1.54402	2.98013
ENSG00000179698	KIAA1875	0.00228692	17.1739	18.1261	21.8581	31.5862	20.9394	30.138	1.05544	1.44505	1.4393
ENSG00000179715	PCED1B	3.37e-05	72.3759	31.4822	29.461	14.3574	48.5413	12.6385	0.434982	0.487335	0.260366
ENSG00000179818	PCBP1-AS1	1.92e-09	6637.73	3442.05	4309.86	2859.99	4264.97	2286.6	0.518559	0.663592	0.536135
ENSG00000179832	MROH1	1.58e-12	40.4814	79.1825	49.4184	61.2581	38.0716	33.0546	1.95602	1.23958	0.868221
ENSG00000179950	PUF60	4.41e-06	8.58697	18.1261	4.75177	14.3574	16.1804	34.999	2.11088	3.02148	2.16304
ENSG00000180096	2019-09-01	2.94e-37	28.2143	27.6662	24.7092	24.8861	20.9394	21.3883	0.980571	1.00716	1.02144
ENSG00000180104	EXOC3	0.00169505	331.212	198.433	224.284	187.603	236.044	244.021	0.599113	0.836454	1.03379
ENSG00000180264	GPR144	0.0152013	2.45342	12.4021	9.50354	27.7576	17.1322	19.4439	5.05501	2.92076	1.13493
ENSG00000180336	C17orf104	2.86e-08	107.951	101.125	107.39	88.0585	143.72	58.3316	0.936768	0.819988	0.405869
ENSG00000180448	HMHA1	4.55e-06	120.218	145.963	87.4326	163.674	95.1791	205.133	1.21416	1.872	2.15523
ENSG00000180479	ZNF571	8.1e-12	15.9472	31.4822	9.50354	24.8861	13.3251	11.6663	1.97415	2.61861	0.875517
ENSG00000180592	SKIDA1	1.02e-05	11.0404	1.90801	8.55319	3.82863	28.5537	4.86097	0.172821	0.447626	0.170239
ENSG00000180822	PSMG4	1.34e-12	94.4567	153.595	58.922	194.303	53.3003	261.52	1.62609	3.29763	4.90654
ENSG00000180879	SSR4	6.5e-06	237.982	113.527	160.61	134.959	213.201	112.775	0.477039	0.840293	0.528958
ENSG00000180979	LRRC57	6.08e-05	40.4814	56.2863	32.312	49.7722	22.843	26.2492	1.39042	1.54036	1.14912
ENSG00000181126	HLA-V	2.94e-10	3.68013	8.58605	2.85106	8.61442	2.85537	19.4439	2.33308	3.02148	6.80958
ENSG00000181192	DHTKD1	0.00837465	7.36026	3.81602	10.4539	1.91432	5.71074	1.94439	0.518463	0.18312	0.340479
ENSG00000181322	NME9	0.00924258	24.5342	19.0801	35.1631	22.0146	72.3361	2.91658	0.777694	0.626072	0.0403199
ENSG00000181350	LRRC75A	0.000711771	1798.36	1317.48	1427.43	1418.51	1229.71	1111.22	0.732603	0.993748	0.903639
ENSG00000181392	SYNE4	2.83e-08	7.36026	10.4941	13.305	11.4859	3.80716	26.2492	1.42577	0.863279	6.8947
ENSG00000181418	DDN	1.58e-06	12.2671	12.4021	12.3546	18.186	2.85537	25.277	1.011	1.472	8.85245
ENSG00000181458	TMEM45A	1.92e-10	157.019	209.881	178.667	206.746	192.262	219.716	1.33666	1.15716	1.1428
ENSG00000181467	RAP2B	1.25e-05	3.68013	5.72403	7.60283	1.91432	6.66254	1.94439	1.55539	0.25179	0.291839
ENSG00000181856	SLC2A4	0.000137688	1.22671	8.58605	1.90071	11.4859	3.80716	3.88878	6.99925	6.04296	1.02144
ENSG00000181929	PRKAG1	5.37e-16	76.056	75.3664	56.0709	122.516	46.6377	146.801	0.990933	2.18502	3.14769
ENSG00000181991	MRPS11	2.27e-62	4.90684	1.90801	4.75177	1.91432	8.56612	3.88878	0.388847	0.402864	0.453972
ENSG00000182134	TDRKH	0.00773551	20.8541	24.8041	19.0071	33.5005	18.084	21.3883	1.18941	1.76253	1.18272
ENSG00000182173	TSEN54	0.00117143	18.4007	26.7122	29.461	33.5005	30.4573	57.3594	1.4517	1.13712	1.88327
ENSG00000182175	RGMA	1.09e-06	9.81368	48.6543	19.0071	247.904	6.66254	479.292	4.9578	13.0427	71.9383
ENSG00000182257	PRR34	5.13e-07	17.1739	22.8961	23.7589	26.8004	46.6377	8.74975	1.33319	1.12802	0.187611
ENSG00000182310	SPACA6P	2.61e-12	2.45342	7.63205	4.75177	8.61442	2.85537	13.6107	3.11078	1.81289	4.7667
ENSG00000182318	ZSCAN22	2.56e-08	68.6958	59.1483	38.9645	67.0011	21.8912	33.0546	0.861019	1.71954	1.50995
ENSG00000182329	KIAA2012	1.3e-13	3.68013	15.2641	7.60283	22.0146	11.4215	44.7209	4.1477	2.89558	3.91551
ENSG00000182352	C17orf77	0.000816849	4.90684	12.4021	12.3546	8.61442	17.1322	10.6941	2.52751	0.697264	0.624211
ENSG00000182521	TBPL2	6.15e-11	7.36026	5.72403	6.65248	4.78579	1.90358	0.972194	0.777694	0.719399	0.510718
ENSG00000182621	PLCB1	5.18e-21	12.2671	33.3902	18.0567	58.3866	57.1074	176.939	2.72193	3.23351	3.09836
ENSG00000182628	SKA2	0.00843777	14.7205	20.0341	19.9574	10.5287	39.0234	18.4717	1.36097	0.52756	0.473349
ENSG00000182934	SRPR	0	30.6678	92.5385	30.4113	82.3156	30.4573	56.3873	3.01745	2.70674	1.85135
ENSG00000182944	EWSR1	0.00748597	25.7609	35.2982	21.8581	24.8861	1.90358	16.5273	1.37022	1.13853	8.68221
ENSG00000183018	SPNS2	1.05e-09	105.497	79.1825	77.929	52.6437	72.3361	35.9712	0.750565	0.675534	0.497278
ENSG00000183032	SLC25A21	3.59e-08	13.4938	25.7582	16.156	19.1432	27.6019	27.2214	1.90889	1.18489	0.986215
ENSG00000183066	WBP2NL	0.0002045	6.13355	20.0341	7.60283	10.5287	7.61433	11.6663	3.26632	1.38484	1.53216
ENSG00000183077	AFMID	5.03e-18	15.9472	32.4362	32.312	24.8861	68.5289	27.2214	2.03397	0.770181	0.397225
ENSG00000183153	GJD3	3.88e-07	31.8945	22.8961	29.461	46.9007	25.6984	66.1092	0.717872	1.59196	2.57251
ENSG00000183281	PLGLB1	6.19e-09	31.8945	42.9303	34.2127	29.6719	56.1557	24.3049	1.34601	0.867276	0.432812
ENSG00000183283	DAZAP2	0.00368005	58.8821	41.9762	48.4681	55.5152	11.4215	34.0268	0.712886	1.1454	2.97919
ENSG00000183308	AC005037.3	0.00793934	63.7889	91.5845	49.4184	83.2727	65.6736	75.8311	1.43574	1.68505	1.15467
ENSG00000183309	ZNF623	0.00421488	2.45342	6.67804	4.75177	7.65726	9.51791	7.77755	2.72193	1.61145	0.817149
ENSG00000183323	CCDC125	0.0010541	47.8417	43.8843	37.0638	44.0293	51.3967	62.2204	0.917281	1.18793	1.21059
ENSG00000183397	C19orf71	1.43e-05	65.0156	107.803	66.5248	119.645	56.1557	142.913	1.6581	1.7985	2.54494
ENSG00000183401	CCDC159	2.19e-06	429.349	441.705	310.766	456.564	313.139	818.587	1.02878	1.46916	2.61413
ENSG00000183431	SF3A3	0.000298989	4.90684	11.4481	3.80142	2.87147	2.85537	1.94439	2.33308	0.755369	0.680958
ENSG00000183506	PI4KAP2	1.33e-07	3.68013	3.81602	9.50354	1.91432	10.4697	1.94439	1.03693	0.201432	0.185716
ENSG00000183569	SERHL2	0.000733459	147.205	119.251	129.248	100.502	149.431	46.6653	0.810098	0.777586	0.312286
ENSG00000183696	UPP1	1.86e-61	11.0404	4.77003	9.50354	4.78579	6.66254	2.91658	0.432052	0.50358	0.437759
ENSG00000183718	TRIM52	1.05e-10	302.997	183.169	319.319	201.96	407.366	91.3862	0.604524	0.632472	0.224334
ENSG00000183760	PAPL;	2.87e-05	13.4938	16.2181	20.9078	12.4431	17.1322	2.91658	1.20189	0.59514	0.170239
ENSG00000183814	LIN9	1.09e-05	15.9472	8.58605	16.156	7.65726	11.4215	24.3049	0.538404	0.473957	2.12799
ENSG00000183888	C1orf64	2.59e-20	2.45342	6.67804	2.85106	5.74295	4.75895	7.77755	2.72193	2.01432	1.6343
ENSG00000183977	PP2D1	2.28e-05	57.6554	69.6424	46.5674	63.1724	42.8306	35.9712	1.20791	1.35658	0.839848
ENSG00000183978	COA3	9.79e-20	3.68013	19.0801	3.80142	32.5434	17.1322	50.5541	5.18463	8.56085	2.95082
ENSG00000183979	NPB	8.33e-51	277.237	296.696	223.333	283.319	143.72	314.019	1.07019	1.26859	2.18493
ENSG00000184009	ACTG1	3.64e-09	2.45342	21.9421	5.70212	7.65726	10.4697	3.88878	8.94349	1.34288	0.371432
ENSG00000184047	DIABLO	2.02e-06	9.81368	10.4941	15.2057	14.3574	9.51791	16.5273	1.06933	0.944212	1.73644
ENSG00000184154	LRTOMT	0.000177342	696.771	478.911	575.915	486.236	560.605	431.654	0.687328	0.844285	0.769979
ENSG00000184206	GOLGA6L4	0.00952027	1.22671	14.3101	2.85106	9.57158	8.56612	0.972194	11.6654	3.3572	0.113493
ENSG00000184254	ALDH1A3	6.25e-13	121.444	49.6083	115.943	22.0146	141.817	15.5551	0.408486	0.189874	0.109684
ENSG00000184307	ZDHHC23	1.46e-13	8.58697	9.54006	24.7092	13.4002	53.3003	43.7487	1.11099	0.542317	0.820797
ENSG00000184343	SRPK3	0.00280515	28.2143	32.4362	44.6666	62.2153	90.4201	35.9712	1.14964	1.39288	0.397823
ENSG00000184432	COPB2	0.00664476	190.14	149.779	138.752	160.803	100.89	180.828	0.787729	1.15892	1.79233
ENSG00000184445	KNTC1	7.84e-30	4.90684	6.67804	3.80142	5.74295	1.90358	7.77755	1.36097	1.51074	4.08575
ENSG00000184451	CCR10	8.32e-06	18.4007	18.1261	9.50354	21.0575	3.80716	7.77755	0.98508	2.21575	2.04287
ENSG00000184470	TXNRD2	1.52e-10	71.1492	61.0564	51.3191	54.558	27.6019	61.2482	0.858145	1.06311	2.21898
ENSG00000184602	SNN	1.2e-05	6.13355	6.67804	10.4539	4.78579	6.66254	7.77755	1.08877	0.4578	1.16736
ENSG00000184743	ATL3	0.000255571	2.45342	8.58605	6.65248	12.4431	18.084	8.74975	3.49962	1.87044	0.483838
ENSG00000184788	SATL1	1.71e-06	143.525	87.7685	90.2836	97.6301	52.3485	126.385	0.61152	1.08137	2.41431
ENSG00000184922	FMNL1	4.77e-09	69.9225	86.8145	57.0212	143.574	60.9146	126.385	1.24158	2.5179	2.07479
ENSG00000184984	CHRM5	3.99e-05	6.13355	12.4021	13.305	6.70011	28.5537	19.4439	2.02201	0.50358	0.680958
ENSG00000185009	AP3M1	4.89e-21	66.2424	74.4124	57.9716	88.0585	33.3127	86.5253	1.12334	1.51899	2.59737
ENSG00000185055	EFCAB10	3.23e-06	239.208	285.248	185.319	243.118	157.045	214.855	1.19246	1.31189	1.36811
ENSG00000185104	FAF1	9.25e-05	12.2671	18.1261	5.70212	8.61442	6.66254	0.972194	1.47762	1.51074	0.14592
ENSG00000185105	MYADML2	1.04e-12	3.68013	6.67804	5.70212	16.2717	19.0358	51.5263	1.81462	2.85362	2.70681
ENSG00000185246	PRPF39	0.0135302	148.432	181.261	170.113	243.118	270.309	203.189	1.22117	1.42915	0.751691
ENSG00000185475	TMEM179B	1.11e-15	52.7485	40.0682	54.1702	24.8861	29.5055	14.5829	0.759608	0.459406	0.494244
ENSG00000185504	C17orf70	0.0101579	15.9472	4.77003	6.65248	3.82863	11.4215	9.72194	0.299113	0.57552	0.851197
ENSG00000185522	LMNTD2	2.91e-09	68.6958	204.157	41.8156	328.305	62.8182	370.406	2.9719	7.85126	5.89648
ENSG00000185608	MRPL40	8.2e-19	8.58697	8.58605	12.3546	5.74295	13.3251	1.94439	0.999893	0.464843	0.14592
ENSG00000185634	SHC4	0.00267461	2.45342	8.58605	2.85106	4.78579	19.9876	1.94439	3.49962	1.6786	0.0972797
ENSG00000185670	ZBTB3	0.00234463	20.8541	10.4941	24.7092	11.4859	42.8306	17.4995	0.503214	0.464843	0.408575
ENSG00000185721	DRG1	7.88e-08	11.0404	6.67804	6.65248	7.65726	52.3485	7.77755	0.604873	1.15104	0.148573
ENSG00000185774	KCNIP4	1.2e-13	2.45342	12.4021	9.50354	13.4002	14.2769	36.9434	5.05501	1.41002	2.58764
ENSG00000185950	IRS2	1.02e-08	12.2671	1.90801	4.75177	1.91432	0.951791	7.77755	0.155539	0.402864	8.17149
ENSG00000186019	AC084219.4	2.27e-08	94.4567	311.006	114.042	290.019	161.804	309.158	3.29258	2.54308	1.91069
ENSG00000186063	AIDA	0.00580626	98.1368	56.2863	85.5319	71.7868	22.843	19.4439	0.57355	0.839299	0.851197
ENSG00000186104	CYP2R1	0.000287277	12.2671	16.2181	17.1064	5.74295	19.9876	5.83316	1.32208	0.33572	0.291839
ENSG00000186166	CCDC84	0.000101097	445.296	347.258	323.12	554.194	306.477	647.481	0.779837	1.71513	2.11266
ENSG00000186185	KIF18B	0.000219427	3.68013	2.86202	4.75177	3.82863	1.90358	6.80536	0.777694	0.805727	3.57503
ENSG00000186187	ZNRF1	2.87e-05	9.81368	14.3101	11.4042	7.65726	41.8788	22.3605	1.45818	0.67144	0.533933
ENSG00000186318	BACE1	1.38e-11	290.73	222.283	294.61	143.574	306.477	126.385	0.764569	0.487335	0.412381
ENSG00000186335	SLC36A2	3.64e-13	4.90684	20.9881	7.60283	21.0575	6.66254	8.74975	4.27732	2.76969	1.31328
ENSG00000186364	NUDT17	9.72e-06	413.401	267.122	356.383	238.332	459.715	179.856	0.646156	0.668754	0.391234
ENSG00000186517	ARHGAP30	0.00267336	2.45342	11.4481	3.80142	3.82863	15.2287	33.0546	4.66617	1.00716	2.17055
ENSG00000186529	CYP4F3	5.75e-10	4.90684	5.72403	5.70212	3.82863	14.2769	4.86097	1.16654	0.67144	0.340479
ENSG00000186532	SMYD4	0.000198904	39.2547	43.8843	19.9574	19.1432	15.2287	16.5273	1.11794	0.959199	1.08528
ENSG00000186564	FOXD2	0.00886228	67.4691	32.4362	67.4751	42.1149	41.8788	14.5829	0.480757	0.624155	0.348217
ENSG00000186583	SPATC1	6.5e-05	1.22671	10.4941	1.90071	31.5862	4.75895	29.1658	8.55464	16.6181	6.12862
ENSG00000186628	FSD2	3.38e-06	92.0033	133.561	143.503	138.788	161.804	196.383	1.4517	0.96714	1.21371
ENSG00000186666	BCDIN3D	3.22e-80	4.90684	6.67804	5.70212	11.4859	3.80716	34.999	1.36097	2.01432	9.19293
ENSG00000186710	CCDC42B	2.04e-06	740.933	445.521	462.822	369.463	510.16	259.576	0.601297	0.798282	0.508813
ENSG00000186812	ZNF397	2.1e-07	31.8945	38.1602	43.7163	35.4148	101.842	79.7199	1.19645	0.810106	0.782783
ENSG00000186854	TRABD2A	1.03e-08	88.3231	60.1024	70.3262	62.2153	34.2645	70.9702	0.680483	0.884667	2.07125
ENSG00000186908	ZDHHC17	0.0150203	1.22671	0.954006	0.950354	2.87147	8.56612	4.86097	0.777694	3.02148	0.567465
ENSG00000187045	TMPRSS6	0.000113863	3.68013	36.2522	6.65248	22.0146	2.85537	13.6107	9.8508	3.30924	4.7667
ENSG00000187257	RSBN1L	1.42e-23	18.4007	9.54006	10.4539	9.57158	2.85537	6.80536	0.518463	0.915599	2.38335
ENSG00000187260	WDR86	5.57e-09	150.885	117.343	131.149	181.86	118.974	268.326	0.777694	1.38667	2.25533
ENSG00000187486	KCNJ11	0.00684708	7.36026	3.81602	4.75177	4.78579	15.2287	13.6107	0.518463	1.00716	0.893757
ENSG00000187492	CDHR4	0.000372172	4.90684	5.72403	5.70212	7.65726	6.66254	7.77755	1.16654	1.34288	1.16736
ENSG00000187642	PERM1	3.07e-47	153.339	62.0104	161.56	57.4295	199.876	25.277	0.404401	0.355468	0.126464
ENSG00000187699	C2orf88	3.01e-07	3.68013	41.0222	12.3546	29.6719	4.75895	20.4161	11.147	2.40169	4.29003
ENSG00000187775	DNAH17	0.00976471	114.084	225.145	124.496	198.132	190.358	223.605	1.9735	1.59147	1.17465
ENSG00000187796	CARD9	5.27e-06	55.202	2.86202	15.2057	8.61442	23.7948	5.83316	0.0518463	0.566527	0.245145
ENSG00000187860	CCDC157	1.43e-42	403.588	249.949	339.276	234.504	316.946	218.744	0.619319	0.691188	0.69016
ENSG00000187942	LDLRAD2	0.00116596	3179.63	1892.75	2469.97	1583.14	2477.51	1485.51	0.595272	0.640955	0.599599
ENSG00000187984	ANKRD19P	0.00051507	6.13355	9.54006	5.70212	8.61442	20.9394	1.94439	1.55539	1.51074	0.0928579
ENSG00000188107	EYS	7.64e-05	17.1739	22.8961	14.2553	13.4002	10.4697	12.6385	1.33319	0.940015	1.20715
ENSG00000188163	FAM166A	5.97e-07	801.042	473.187	631.035	785.827	682.434	1150.11	0.590714	1.2453	1.6853
ENSG00000188186	LAMTOR4	7.41e-18	144.752	192.709	115.943	211.532	98.9862	232.354	1.33131	1.82444	2.34734
ENSG00000188191	PRKAR1B	9.18e-08	176.646	71.5504	114.042	102.416	26.6501	70.9702	0.405049	0.89805	2.66303
ENSG00000188215	DCUN1D3	6.34e-14	23.3075	21.9421	20.9078	45.9436	15.2287	64.1648	0.941419	2.19744	4.21343
ENSG00000188242	PP7080	0.00138731	39.2547	52.4703	44.6666	32.5434	102.793	115.691	1.33666	0.728583	1.12547
ENSG00000188277	C15orf62	0.0126126	66.2424	35.2982	94.0851	16.2717	75.1915	59.3038	0.532865	0.172947	0.788704
ENSG00000188305	C19orf35	0.0127554	12.2671	18.1261	8.55319	10.5287	20.9394	1.94439	1.47762	1.23097	0.0928579
ENSG00000188312	CENPP	1.67e-05	237.982	254.72	253.745	222.061	272.212	316.935	1.07033	0.875135	1.1643
ENSG00000188315	C3orf62	0.00245514	4.90684	1.90801	4.75177	8.61442	6.66254	13.6107	0.388847	1.81289	2.04287
ENSG00000188385	JAKMIP3	1.33e-05	2.45342	23.8501	1.90071	49.7722	5.71074	32.0824	9.72118	26.1861	5.6179
ENSG00000188542	DUSP28	2.71e-05	42.9349	21.9421	47.5177	28.7147	76.1433	3.88878	0.511056	0.604296	0.0510718
ENSG00000188549	C15orf52	4.89e-09	7.36026	7.63205	18.0567	3.82863	24.7466	2.91658	1.03693	0.212034	0.117858
ENSG00000188613	NANOS1	0.0212725	7.36026	16.2181	9.50354	8.61442	7.61433	3.88878	2.20347	0.906443	0.510718
ENSG00000188672	RHCE	0.000197577	6.13355	13.3561	7.60283	5.74295	8.56612	41.8043	2.17754	0.755369	4.8802
ENSG00000188677	PARVB	0.000164536	4.90684	5.72403	5.70212	4.78579	11.4215	2.91658	1.16654	0.839299	0.255359
ENSG00000188825	LINC00910	0.00372816	11.0404	12.4021	27.5603	16.2717	39.0234	23.3327	1.12334	0.590404	0.597914
ENSG00000188869	TMC3	8.61e-21	13.4938	40.0682	4.75177	47.8579	3.80716	75.8311	2.96938	10.0716	19.918
ENSG00000188931	CFAP126	5.89e-08	61.3355	65.8264	69.3759	40.2006	58.0592	37.9156	1.07322	0.579461	0.65305
ENSG00000188981	MSANTD1	3.39e-09	1.22671	1.90801	2.85106	0.957158	4.75895	2.91658	1.55539	0.33572	0.612862
ENSG00000189042	ZNF567	1.24e-05	6.13355	8.58605	9.50354	6.70011	15.2287	22.3605	1.39985	0.705011	1.46832
ENSG00000189157	FAM47E	0.00736939	4.90684	14.3101	15.2057	12.4431	20.9394	8.74975	2.91635	0.818317	0.41786
ENSG00000189164	ZNF527	1.8e-15	1.22671	11.4481	6.65248	4.78579	20.9394	0.972194	9.33233	0.719399	0.0464289
ENSG00000189308	LIN54	0.00011258	3.68013	4.77003	3.80142	11.4859	1.90358	9.72194	1.29616	3.02148	5.10718
ENSG00000189337	KAZN	8.3e-06	18.4007	22.8961	9.50354	12.4431	1.90358	25.277	1.24431	1.30931	13.2787
ENSG00000189339	SLC35E2B	6.4e-09	79.7362	27.6662	55.1205	30.6291	62.8182	98.1916	0.346971	0.555674	1.56311
ENSG00000189350	FAM179A	0.00087417	22.0808	35.2982	19.9574	25.8433	34.2645	34.999	1.59859	1.29492	1.02144
ENSG00000196123	KIAA0895L	2.4e-09	18.4007	17.1721	14.2553	9.57158	9.51791	12.6385	0.933233	0.67144	1.32787
ENSG00000196131	VN1R2	1.55e-61	4.90684	6.67804	5.70212	3.82863	4.75895	0.972194	1.36097	0.67144	0.204287
ENSG00000196155	PLEKHG4	0.0156338	28.2143	21.9421	34.2127	21.0575	20.9394	22.3605	0.777694	0.615486	1.06787
ENSG00000196187	TMEM63A	0.000719123	13.4938	7.63205	11.4042	21.0575	10.4697	26.2492	0.565596	1.84646	2.50716
ENSG00000196199	MPHOSPH8	1.1e-05	66.2424	62.0104	65.5744	38.2863	131.347	52.4985	0.936114	0.58386	0.399693
ENSG00000196208	GREB1	0.000226804	8.58697	13.3561	8.55319	14.3574	18.084	7.77755	1.55539	1.6786	0.430079
ENSG00000196214	ZNF766	4.89e-21	14.7205	25.7582	17.1064	19.1432	26.6501	8.74975	1.74981	1.11907	0.328319
ENSG00000196227	FAM217B	2.9e-19	20.8541	16.2181	17.1064	13.4002	19.0358	10.6941	0.777694	0.783346	0.56179
ENSG00000196296	ATP2A1	5.61e-15	33.1212	41.0222	35.1631	61.2581	48.5413	73.8867	1.23855	1.74211	1.52214
ENSG00000196313	POM121	2.24e-11	392.547	417.854	530.298	475.707	632.941	572.622	1.06447	0.897058	0.904701
ENSG00000196387	ZNF140	2.09e-10	45.3883	78.2285	46.5674	103.373	95.1791	124.441	1.72354	2.21986	1.30744
ENSG00000196388	INCA1	0.00831194	66.2424	43.8843	46.5674	37.3292	81.854	38.8878	0.66248	0.801617	0.475087
ENSG00000196391	ZNF774	9.92e-07	3.68013	8.58605	11.4042	9.57158	21.8912	8.74975	2.33308	0.839299	0.399693
ENSG00000196419	XRCC6	4.88e-07	2.45342	9.54006	3.80142	20.1003	5.71074	13.6107	3.88847	5.28759	2.38335
ENSG00000196428	TSC22D2	4.95e-11	9.81368	10.4941	18.0567	16.2717	37.1198	17.4995	1.06933	0.901142	0.471432
ENSG00000196449	YRDC	1.55e-53	463.696	293.834	253.745	264.176	109.456	189.578	0.633677	1.04111	1.732
ENSG00000196505	GDAP2	0.00169912	1.22671	5.72403	8.55319	8.61442	18.084	18.4717	4.66617	1.00716	1.02144
ENSG00000196526	AFAP1	2e-51	353.293	622.012	299.362	685.325	341.693	664.981	1.76061	2.28929	1.94614
ENSG00000196566	RP11-57C13.3	1.68e-05	22.0808	33.3902	18.0567	25.8433	7.61433	27.2214	1.51218	1.43123	3.57503
ENSG00000196632	WNK3	7.12e-07	2.45342	1.90801	6.65248	8.61442	0.951791	33.0546	0.777694	1.29492	34.7288
ENSG00000196642	RABL6	1.52e-15	31.8945	37.2062	25.6596	38.2863	19.9876	25.277	1.16654	1.49209	1.26464
ENSG00000196655	TRAPPC4	5.34e-05	477.19	352.028	336.425	398.178	307.428	527.901	0.73771	1.18355	1.71715
ENSG00000196664	TLR7	4.12e-73	3.68013	0.954006	2.85106	0.957158	2.85537	0.972194	0.259231	0.33572	0.340479
ENSG00000196689	TRPV1	3.41e-20	6.13355	7.63205	6.65248	5.74295	4.75895	1.94439	1.24431	0.863279	0.408575
ENSG00000196715	VKORC1L1	2.63e-07	6.13355	7.63205	7.60283	3.82863	19.9876	5.83316	1.24431	0.50358	0.291839
ENSG00000196776	CD47	1.14e-05	12.2671	10.4941	12.3546	15.3145	14.2769	15.5551	0.855464	1.23958	1.08953
ENSG00000197070	ARRDC1	2.99e-06	49.0684	13.3561	36.1135	26.8004	40.927	36.9434	0.272193	0.742117	0.902665
ENSG00000197093	GAL3ST4	0.000629102	9.81368	8.58605	15.2057	9.57158	19.0358	2.91658	0.874906	0.629475	0.153216
ENSG00000197111	PCBP2	1.42e-17	50.2951	93.4926	64.6241	80.4013	60.9146	92.3584	1.85888	1.24414	1.5162
ENSG00000197142	ACSL5	0.00094122	3.68013	10.4941	4.75177	2.87147	8.56612	3.88878	2.85155	0.604296	0.453972
ENSG00000197170	PSMD12	0.00102568	3.68013	3.81602	6.65248	8.61442	7.61433	10.6941	1.03693	1.29492	1.40448
ENSG00000197181	PIWIL2	2.16e-09	7.36026	0.954006	6.65248	0.957158	2.85537	12.6385	0.129616	0.14388	4.42623
ENSG00000197283	SYNGAP1	6.06e-07	22.0808	18.1261	27.5603	34.4577	42.8306	47.6375	0.8209	1.25027	1.11223
ENSG00000197301	RP11-366L20.2	2.47e-16	150.885	40.0682	209.078	42.1149	243.658	17.4995	0.265554	0.201432	0.0718198
ENSG00000197312	DDI2	2.37e-07	8.58697	5.72403	5.70212	3.82863	3.80716	3.88878	0.666595	0.67144	1.02144
ENSG00000197332	ZNF833P	0.000251002	2.45342	21.9421	6.65248	27.7576	4.75895	9.72194	8.94349	4.17252	2.04287
ENSG00000197343	ZNF655	8.46e-05	35.5746	30.5282	32.312	36.372	15.2287	17.4995	0.858145	1.12565	1.14912
ENSG00000197405	C5AR1	1.4e-08	6.13355	5.72403	9.50354	1.91432	25.6984	5.83316	0.933233	0.201432	0.226986
ENSG00000197417	SHPK	0.00218544	3.68013	0.954006	7.60283	2.87147	7.61433	12.6385	0.259231	0.377685	1.65983
ENSG00000197497	ZNF665	1.16e-05	15.9472	16.2181	20.9078	23.9289	15.2287	27.2214	1.01698	1.1445	1.78751
ENSG00000197548	ATG7	4.21e-08	715.172	365.384	483.73	333.091	564.412	233.327	0.510904	0.688588	0.413398
ENSG00000197653	DNAH10	1.37e-15	29.441	20.0341	28.5106	22.9718	30.4573	29.1658	0.680483	0.805727	0.957597
ENSG00000197712	FAM114A1	2.55e-09	8.58697	8.58605	12.3546	12.4431	8.56612	6.80536	0.999893	1.00716	0.794451
ENSG00000197734	C14orf178	0.00439089	57.6554	32.4362	35.1631	30.6291	36.168	21.3883	0.562587	0.871057	0.591358
ENSG00000197747	S100A10	2.43e-35	9.81368	8.58605	11.4042	6.70011	11.4215	1.94439	0.874906	0.58751	0.170239
ENSG00000197774	EME2	5.11e-20	272.33	756.526	225.234	878.671	320.753	1112.19	2.77798	3.90115	3.46743
ENSG00000197815	RP1-253P7.4	1.31e-07	31.8945	85.8605	51.3191	48.8151	43.7824	34.0268	2.69202	0.951206	0.77718
ENSG00000197852	FAM212B	7.9e-10	11.0404	34.3442	8.55319	46.9007	8.56612	35.9712	3.11078	5.48342	4.19924
ENSG00000197928	ZNF677	0.000771484	7.36026	12.4021	19.9574	17.2288	39.0234	18.4717	1.685	0.863279	0.473349
ENSG00000197948	FCHSD1	1.62e-27	341.025	390.188	323.12	474.75	317.898	600.816	1.14416	1.46927	1.88996
ENSG00000198003	CCDC151	0.00695749	304.224	190.801	216.681	227.804	235.092	309.158	0.627173	1.05133	1.31505
ENSG00000198055	GRK6	4.88e-13	202.407	80.1365	134.95	71.7868	222.719	62.2204	0.395917	0.53195	0.279367
ENSG00000198106	SNX29P2	5.44e-05	7.36026	1.90801	4.75177	0.957158	5.71074	5.83316	0.259231	0.201432	1.02144
ENSG00000198198	SZT2	5.02e-13	813.309	555.231	731.773	498.679	875.647	441.376	0.682682	0.681467	0.504057
ENSG00000198203	SULT1C2	3.54e-06	11.0404	7.63205	13.305	6.70011	7.61433	7.77755	0.691284	0.50358	1.02144
ENSG00000198331	HYLS1	4.99e-13	66.2424	32.4362	60.8227	30.6291	18.084	11.6663	0.489659	0.50358	0.645118
ENSG00000198382	UVRAG	0.00385689	1.22671	2.86202	8.55319	5.74295	18.084	5.83316	2.33308	0.67144	0.322559
ENSG00000198517	MAFK	1.8e-07	35.5746	8.58605	11.4042	7.65726	2.85537	15.5551	0.241353	0.67144	5.44766
ENSG00000198522	GPN1	1.98e-05	36.8013	46.7463	34.2127	67.0011	28.5537	52.4985	1.27023	1.95837	1.83859
ENSG00000198535	C2CD4A	1.69e-08	1.22671	0.954006	2.85106	1.91432	5.71074	0.972194	0.777694	0.67144	0.170239
ENSG00000198538	ZNF28	0.00632586	1.22671	1.90801	0.950354	0.957158	10.4697	5.83316	1.55539	1.00716	0.557147
ENSG00000198546	ZNF511	0.00257366	111.631	72.5044	82.6808	73.7012	66.6254	64.1648	0.649503	0.891394	0.963069
ENSG00000198646	NCOA6	2.49e-05	8.58697	13.3561	14.2553	9.57158	13.3251	3.88878	1.55539	0.67144	0.291839
ENSG00000198663	C6orf89	4.85e-07	34.3479	10.4941	29.461	17.2288	33.3127	10.6941	0.305523	0.584802	0.321023
ENSG00000198682	PAPSS2	5.1e-12	6.13355	13.3561	4.75177	19.1432	12.3733	28.1936	2.17754	4.02864	2.27859
ENSG00000198700	IPO9	5.76e-63	18.4007	8.58605	15.2057	7.65726	8.56612	3.88878	0.466617	0.50358	0.453972
ENSG00000198727	MT-CYB	0.00231255	2112.4	3284.64	2133.54	2568.05	3378.86	2412.99	1.55494	1.20366	0.714143
ENSG00000198785	GRIN3A	1.53e-10	11.0404	23.8501	12.3546	20.1003	14.2769	59.3038	2.16026	1.62695	4.15384
ENSG00000198786	MT-ND5	1.63e-08	7286.66	18645.1	10930	13378.2	20086.6	14491.5	2.5588	1.22399	0.721453
ENSG00000198826	ARHGAP11A	1.09e-13	7.36026	7.63205	13.305	2.87147	30.4573	7.77755	1.03693	0.21582	0.255359
ENSG00000198838	RYR3	2.88e-11	47.8417	28.6202	95.0354	26.8004	117.07	14.5829	0.598226	0.282005	0.124565
ENSG00000198840	MT-ND3	5.53e-07	1043.93	2116.94	1457.84	1705.66	2095.84	1782.03	2.02785	1.16999	0.85027
ENSG00000198917	C9orf114	0.00512364	334.892	184.123	252.794	209.618	257.935	210.966	0.549799	0.829203	0.817903
ENSG00000198939	ZFP2	1.4e-10	4.90684	7.63205	5.70212	11.4859	5.71074	10.6941	1.55539	2.01432	1.87263
ENSG00000199053	MIR324	0.00121032	30.6678	14.3101	38.9645	33.5005	53.3003	21.3883	0.466617	0.85977	0.401279
ENSG00000200278	RNA5SP352	7.84e-08	1.22671	8.58605	3.80142	0.957158	3.80716	49.5819	6.99925	0.25179	13.0233
ENSG00000203279	RP11-498P14.5	0.00412472	7.36026	11.4481	7.60283	12.4431	7.61433	7.77755	1.55539	1.63663	1.02144
ENSG00000203325	RP11-277A4.4	9.72e-17	8.58697	9.54006	11.4042	14.3574	23.7948	11.6663	1.11099	1.25895	0.49029
ENSG00000203356	LINC01562	5.62e-08	12.2671	18.1261	11.4042	9.57158	13.3251	4.86097	1.47762	0.839299	0.364799
ENSG00000203469	RP5-1113E3.3	0.00318997	455.11	329.132	353.532	245.99	256.032	262.492	0.723193	0.695806	1.02523
ENSG00000203499	FAM83H-AS1	4.57e-05	9.81368	14.3101	13.305	13.4002	6.66254	10.6941	1.45818	1.00716	1.60511
ENSG00000203601	LINC00970	0.00104373	4.90684	5.72403	6.65248	1.91432	25.6984	13.6107	1.16654	0.28776	0.529634
ENSG00000203605	RP11-335E6.2	0.0145714	6.13355	9.54006	11.4042	7.65726	19.9876	5.83316	1.55539	0.67144	0.291839
ENSG00000203667	COX20	7.01e-15	429.349	461.739	649.092	376.163	787.131	289.714	1.07544	0.579522	0.368063
ENSG00000203804	ADAMTSL4-AS1	3.48e-14	7.36026	9.54006	13.305	14.3574	11.4215	34.0268	1.29616	1.0791	2.97919
ENSG00000203867	RBM20	3.95e-16	2.45342	0.954006	1.90071	0.957158	1.90358	2.91658	0.388847	0.50358	1.53216
ENSG00000203876	RP11-451M19.3	0.0110067	15.9472	11.4481	13.305	23.9289	5.71074	24.3049	0.717872	1.7985	4.25599
ENSG00000204049	RP11-126H7.4	2.43e-15	55.202	34.3442	57.0212	38.2863	35.2163	25.277	0.622155	0.67144	0.717766
ENSG00000204055	RP11-247A12.2	5.7e-08	234.302	135.469	126.397	146.445	63.77	53.4707	0.578181	1.15861	0.838493
ENSG00000204152	TIMM23B	9.6e-12	4.90684	5.72403	8.55319	3.82863	33.3127	12.6385	1.16654	0.447626	0.379391
ENSG00000204176	SYT15	2.37e-11	12.2671	47.7003	5.70212	40.2006	6.66254	31.1102	3.88847	7.05011	4.66943
ENSG00000204220	PFDN6	0.00684741	112.857	74.4124	78.8794	79.4441	50.4449	64.1648	0.65935	1.00716	1.27198
ENSG00000204305	AGER	1.15e-05	12.2671	1.90801	22.8085	7.65726	26.6501	2.91658	0.155539	0.33572	0.10944
ENSG00000204310	AGPAT1	1.93e-06	9.81368	11.4481	11.4042	7.65726	21.8912	33.0546	1.16654	0.67144	1.50995
ENSG00000204314	PRRT1	1.77e-63	34.3479	38.1602	32.312	24.8861	24.7466	12.6385	1.11099	0.770181	0.510718
ENSG00000204344	STK19	1.23e-16	107.951	93.4926	105.489	88.0585	101.842	97.2194	0.866069	0.834763	0.954614
ENSG00000204380	AC005042.4	2.36e-05	166.833	134.515	135.901	139.745	145.624	178.884	0.806286	1.02829	1.22839
ENSG00000204520	MICA	8.69e-25	25.7609	28.6202	20.9078	24.8861	10.4697	12.6385	1.11099	1.19028	1.20715
ENSG00000204531	POU5F1	9.14e-05	12.2671	27.6662	23.7589	51.6865	7.61433	72.9146	2.25531	2.17546	9.57597
ENSG00000204599	TRIM39	1.64e-05	56.4287	29.5742	23.7589	22.9718	40.927	3.88878	0.524098	0.966873	0.0950174
ENSG00000204622	HLA-J	5.71e-09	9.81368	1.90801	9.50354	3.82863	5.71074	14.5829	0.194424	0.402864	2.55359
ENSG00000204673	AKT1S1	8.33e-06	17.1739	10.4941	11.4042	4.78579	36.168	10.6941	0.611046	0.41965	0.295679
ENSG00000204852	TCTN1	1.58e-11	8.58697	9.54006	12.3546	31.5862	3.80716	96.2472	1.11099	2.55664	25.2806
ENSG00000204954	C12orf73	5.07e-19	23.3075	51.5163	24.7092	106.245	42.8306	252.77	2.21029	4.2998	5.90163
ENSG00000205155	PSENEN	3.33e-07	56.4287	56.2863	39.9149	29.6719	39.9752	21.3883	0.997478	0.743379	0.535038
ENSG00000205323	SARNP	0.000390418	14.7205	44.8383	17.1064	32.5434	1.90358	77.7755	3.04597	1.90241	40.8575
ENSG00000205485	AC004980.7	0.000279815	56.4287	33.3902	56.0709	52.6437	70.4325	62.2204	0.591724	0.938877	0.883405
ENSG00000205500	AC013472.3	0.00322638	9.81368	6.67804	6.65248	17.2288	4.75895	18.4717	0.680483	2.58984	3.88146
ENSG00000205707	LYRM5	4.57e-07	160.699	188.893	95.9858	190.474	75.1915	180.828	1.17545	1.9844	2.4049
ENSG00000205771	CATSPER2P1	9.86e-06	737.253	677.344	494.184	808.798	590.11	1107.33	0.91874	1.63663	1.87648
ENSG00000205786	LINC01531	0.00176989	1.22671	1.90801	3.80142	3.82863	7.61433	1.94439	1.55539	1.00716	0.255359
ENSG00000205790	DPP9-AS1	4.31e-13	520.125	405.452	459.971	348.405	473.992	232.354	0.779529	0.75745	0.490208
ENSG00000205794	RP11-333E13.4	3.74e-31	3.68013	1.90801	3.80142	0.957158	13.3251	0.972194	0.518463	0.25179	0.0729598
ENSG00000205885	C1RL-AS1	0.000780685	9.81368	4.77003	15.2057	18.186	3.80716	42.7765	0.486059	1.196	11.2358
ENSG00000205918	PDPK2P	0.000299142	115.311	64.8724	87.4326	84.2299	38.0716	8.74975	0.562587	0.96337	0.229823
ENSG00000205923	CEMP1	0.000905784	494.364	517.071	459.021	446.036	527.292	435.543	1.04593	0.971711	0.825999
ENSG00000206028	CTA-373H7.7	2.59e-05	1.22671	2.86202	3.80142	45.9436	0.951791	72.9146	2.33308	12.0859	76.6078
ENSG00000206140	TMEM191C	1.26e-07	2.45342	6.67804	9.50354	5.74295	14.2769	19.4439	2.72193	0.604296	1.36192
ENSG00000206203	TSSK2	0.000166896	9.81368	61.0564	32.312	54.558	18.084	105.969	6.22155	1.68847	5.85982
ENSG00000206527	PTPLB	4.43e-12	17.1739	13.3561	23.7589	18.186	41.8788	12.6385	0.777694	0.765441	0.301788
ENSG00000206567	AC022007.5	0.0133953	29.441	31.4822	51.3191	33.5005	52.3485	34.0268	1.06933	0.652788	0.650005
ENSG00000206579	XKR4	0.000456085	14.7205	8.58605	12.3546	11.4859	18.084	7.77755	0.583271	0.929685	0.430079
ENSG00000209082	MT-TL1	8.12e-14	7.36026	8.58605	6.65248	12.4431	9.51791	16.5273	1.16654	1.87044	1.73644
ENSG00000210082	MT-RNR2	1.62e-05	794.908	841.433	567.361	455.607	499.69	408.322	1.05853	0.803028	0.817149
ENSG00000210100	MT-TI	0.00133332	40.4814	77.2745	35.1631	58.3866	102.793	94.3028	1.90889	1.66045	0.917402
ENSG00000210117	MT-TW	1.44e-06	20.8541	35.2982	14.2553	44.9864	20.9394	27.2214	1.69263	3.15577	1.30001
ENSG00000210154	MT-TD	1.76e-09	7.36026	20.9881	13.305	15.3145	35.2163	6.80536	2.85155	1.15104	0.193245
ENSG00000210174	MT-TR	5e-36	50.2951	106.849	56.0709	112.945	92.3237	96.2472	2.12443	2.01432	1.0425
ENSG00000210176	MT-TH	6.74e-05	62.5622	141.193	75.078	110.073	163.708	131.246	2.25684	1.46612	0.801709
ENSG00000211451	GNRHR2	3.92e-09	149.659	126.883	169.163	146.445	220.815	110.83	0.847814	0.865704	0.501913
ENSG00000211584	SLC48A1	3.48e-07	30.6678	13.3561	50.3688	18.186	39.0234	16.5273	0.435509	0.361057	0.423523
ENSG00000213024	NUP62	1.31e-06	327.532	188.893	190.071	103.373	210.346	74.8589	0.576717	0.543866	0.355885
ENSG00000213079	SCAF8	2.78e-05	1.22671	2.86202	2.85106	0.957158	5.71074	6.80536	2.33308	0.33572	1.19168
ENSG00000213186	TRIM59	2.49e-16	1626.62	1270.74	1547.18	1307.48	1971.16	1193.85	0.781213	0.845073	0.605661
ENSG00000213190	MLLT11	3.25e-40	180.326	125.929	194.823	97.6301	292.2	57.3594	0.698338	0.501123	0.196302
ENSG00000213222	AC093724.2	5.39e-14	30.6678	15.2641	35.1631	22.9718	40.927	71.9424	0.497724	0.653292	1.75782
ENSG00000213337	ANKRD39	0.000170778	1.22671	17.1721	7.60283	13.4002	17.1322	0.972194	13.9985	1.76253	0.0567465
ENSG00000213366	GSTM2	4.75e-05	7.36026	1.90801	8.55319	4.78579	12.3733	16.5273	0.259231	0.559533	1.33572
ENSG00000213413	PVRIG	1.55e-47	11.0404	24.8041	8.55319	20.1003	7.61433	12.6385	2.24667	2.35004	1.65983
ENSG00000213463	SYNJ2BP	4.79e-13	11.0404	8.58605	10.4539	8.61442	14.2769	8.74975	0.777694	0.824039	0.612862
ENSG00000213465	ARL2	2.95e-09	3.68013	16.2181	11.4042	12.4431	19.0358	14.5829	4.40693	1.09109	0.766078
ENSG00000213523	SRA1	0.00937959	274.783	260.444	227.135	290.019	201.78	322.768	0.947815	1.27686	1.59961
ENSG00000213551	DNAJC9	0.000204134	50.2951	29.5742	59.8723	52.6437	64.7218	48.6097	0.588013	0.879266	0.751056
ENSG00000213585	VDAC1	8.94e-05	6.13355	10.4941	11.4042	8.61442	59.9628	8.74975	1.71093	0.755369	0.14592
ENSG00000213699	SLC35F6	0.00252905	3.68013	10.4941	4.75177	11.4859	5.71074	3.88878	2.85155	2.41718	0.680958
ENSG00000213713	PIGCP1	9.83e-07	190.14	116.389	172.014	95.7158	125.636	62.2204	0.612121	0.556442	0.495242
ENSG00000213741	RPS29	1.17e-05	141.072	103.033	118.794	89.9728	125.636	136.107	0.730356	0.757384	1.08334
ENSG00000213742	ZNF337-AS1	0.00696552	522.579	505.623	450.468	577.166	400.704	517.207	0.967554	1.28126	1.29075
ENSG00000213888	LINC01521	4.77e-27	1.22671	13.3561	1.90071	11.4859	0.951791	2.91658	10.8877	6.04296	3.06431
ENSG00000213889	PPM1N	1.02e-11	30.6678	28.6202	29.461	77.5298	24.7466	105.969	0.933233	2.63161	4.28218
ENSG00000213965	NUDT19	4.62e-15	31.8945	36.2522	11.4042	110.073	14.2769	306.241	1.13663	9.65194	21.4502
ENSG00000214013	GANC	5.95e-05	94.4567	82.9985	126.397	60.301	53.3003	28.1936	0.878694	0.477075	0.528958
ENSG00000214046	SMIM7	0.000419477	3.68013	9.54006	4.75177	11.4859	1.90358	3.88878	2.59231	2.41718	2.04287
ENSG00000214063	TSPAN4	6.05e-18	58.8821	58.1943	38.9645	67.9582	25.6984	61.2482	0.98832	1.74411	2.38335
ENSG00000214106	PAXIP1-AS2	1.51e-09	403.588	254.72	394.397	290.019	388.331	282.908	0.631138	0.735348	0.728525
ENSG00000214114	MYCBP	7.27e-08	30.6678	90.6305	51.3191	85.1871	50.4449	84.5809	2.95524	1.65995	1.6767
ENSG00000214193	SH3D21	9.44e-10	495.591	321.5	313.617	290.019	310.284	215.827	0.64872	0.924755	0.69558
ENSG00000214248	CTD-3193O13.12	5.88e-13	298.091	394.958	178.667	530.266	141.817	576.511	1.32496	2.96791	4.06518
ENSG00000214262	ANKRD36BP1	1.57e-32	193.82	213.697	190.071	160.803	131.347	140.968	1.10255	0.846014	1.07325
ENSG00000214331	RP11-252A24.2	1.58e-05	6.13355	6.67804	3.80142	3.82863	20.9394	4.86097	1.08877	1.00716	0.232145
ENSG00000214514	KRT42P	1.22e-05	3.68013	3.81602	3.80142	2.87147	9.51791	10.6941	1.03693	0.755369	1.12358
ENSG00000214595	EML6	4.02e-11	19.6274	11.4481	21.8581	14.3574	27.6019	30.138	0.583271	0.656843	1.09188
ENSG00000214655	ZSWIM8	1.13e-07	50.2951	40.0682	57.9716	48.8151	88.5165	83.6087	0.796663	0.842051	0.944554
ENSG00000214783	POLR2J4	4.6e-05	225.715	112.573	137.801	111.987	104.697	144.857	0.498739	0.812673	1.38358
ENSG00000214894	LINC00243	1.23e-28	2.45342	8.58605	4.75177	4.78579	24.7466	5.83316	3.49962	1.00716	0.235716
ENSG00000214941	ZSWIM7	6.89e-05	160.699	117.343	151.106	89.0157	224.623	66.1092	0.730202	0.589093	0.294312
ENSG00000215187	FAM166B	0.000761198	20.8541	13.3561	12.3546	5.74295	21.8912	11.6663	0.640454	0.464843	0.532924
ENSG00000215386	MIR99AHG	0.000732228	14.7205	20.0341	25.6596	19.1432	32.3609	44.7209	1.36097	0.746044	1.38194
ENSG00000215424	MCM3AP-AS1	1.07e-05	969.101	651.586	779.29	548.452	897.539	487.069	0.672361	0.703783	0.542672
ENSG00000215493	XXbac-B562F10.11	1.03e-06	25.7609	7.63205	28.5106	16.2717	44.7342	12.6385	0.296265	0.570724	0.282525
ENSG00000215859	PDZK1P2	1.78e-10	4.90684	26.7122	5.70212	62.2153	3.80716	32.0824	5.44386	10.9109	8.42685
ENSG00000215910	C1orf167	0.00490461	161.926	127.837	130.199	133.045	107.552	224.577	0.789478	1.02186	2.08807
ENSG00000217120	RP1-76C18.1	9.06e-05	3.68013	1.90801	4.75177	5.74295	6.66254	11.6663	0.518463	1.20859	1.75103
ENSG00000217801	RP11-465B22.3	2.16e-10	9.81368	45.7923	13.305	27.7576	3.80716	12.6385	4.66617	2.08626	3.31967
ENSG00000218226	TATDN2P2	0.000199977	296.864	198.433	252.794	178.989	99.938	161.384	0.668432	0.708041	1.61484
ENSG00000218418	RP11-296E7.1	1.68e-29	18.4007	15.2641	14.2553	11.4859	13.3251	7.77755	0.829541	0.805727	0.583678
ENSG00000218739	CEBPZOS	2.41e-06	271.103	336.764	273.702	310.119	242.707	265.409	1.2422	1.13305	1.09354
ENSG00000219410	RP4-761J14.8	0.000698598	896.725	529.473	744.127	371.377	826.154	409.294	0.590452	0.499078	0.49542
ENSG00000219626	FAM228B	9.68e-11	114.084	84.9065	105.489	64.1296	120.877	53.4707	0.744245	0.607925	0.442354
ENSG00000219665	CTD-2006C1.2	3.32e-12	24.5342	61.0564	42.7659	41.1578	70.4325	34.0268	2.48862	0.962397	0.483112
ENSG00000221496	U3	9.25e-18	8.58697	31.4822	10.4539	47.8579	21.8912	38.8878	3.66627	4.578	1.77641
ENSG00000221890	NPTXR	9.48e-05	14.7205	7.63205	9.50354	7.65726	10.4697	3.88878	0.518463	0.805727	0.371432
ENSG00000221983	UBA52	4.59e-06	4.90684	7.63205	12.3546	9.57158	11.4215	21.3883	1.55539	0.774738	1.87263
ENSG00000222019	URAHP	9.01e-05	192.594	225.145	204.326	206.746	188.455	257.631	1.16902	1.01184	1.36707
ENSG00000222043	AC079305.10	0.00782467	176.646	103.033	120.695	63.1724	107.552	79.7199	0.583271	0.523406	0.74122
ENSG00000222046	DCDC2B	1.08e-07	90.7766	52.4703	107.39	81.3584	102.793	95.275	0.578016	0.757598	0.926859
ENSG00000222047	C10orf55	9.5e-26	4596.48	1589.37	3049.69	829.856	2454.67	283.881	0.34578	0.272112	0.115649
ENSG00000223390	RP11-91A18.4	2.77e-06	51.5218	33.3902	37.0638	45.9436	39.0234	27.2214	0.648079	1.23958	0.697567
ENSG00000223396	RPS10P7	4.37e-20	12.2671	6.67804	11.4042	9.57158	18.084	10.6941	0.544386	0.839299	0.591358
ENSG00000223522	AC093690.1	0.00091601	13.4938	8.58605	17.1064	13.4002	5.71074	12.6385	0.636295	0.783346	2.21311
ENSG00000223528	RP11-223P11.3	8.09e-08	239.208	175.537	215.73	127.302	151.335	113.747	0.733824	0.590098	0.751623
ENSG00000223642	AC008277.1	2.67e-07	17.1739	17.1721	13.305	8.61442	8.56612	3.88878	0.999893	0.64746	0.453972
ENSG00000223776	LGALS8-AS1	1.55e-12	100.59	62.9644	57.9716	63.1724	35.2163	58.3316	0.625949	1.08971	1.65638
ENSG00000223820	CFL1P1	9.53e-13	18.4007	21.9421	9.50354	7.65726	6.66254	4.86097	1.19246	0.805727	0.729598
ENSG00000223901	AP001469.5	0.00113372	51.5218	57.2403	29.461	97.6301	22.843	58.3316	1.11099	3.31388	2.55359
ENSG00000223935	AC008074.3	1.24e-16	1.22671	1.90801	0.950354	1.91432	1.90358	4.86097	1.55539	2.01432	2.55359
ENSG00000223947	AC016738.4	2.36e-09	803.495	631.552	740.326	473.793	912.767	330.546	0.786006	0.639979	0.362136
ENSG00000223960	AC009948.5	0.000405433	179.1	194.617	158.709	155.06	190.358	155.551	1.08664	0.977005	0.817149
ENSG00000223989	RP11-84A14.5	1.79e-07	29.441	51.5163	37.0638	67.9582	84.7094	103.053	1.74981	1.83355	1.21654
ENSG00000224032	EPB41L4A-AS1	7.8e-08	19.6274	20.9881	11.4042	25.8433	22.843	106.941	1.06933	2.26611	4.68159
ENSG00000224057	EGFR-AS1	2.45e-08	386.414	159.319	220.482	152.188	125.636	100.136	0.412301	0.690251	0.79703
ENSG00000224063	AC007319.1	8.8e-08	280.917	248.995	194.823	73.7012	197.972	51.5263	0.886368	0.378299	0.26027
ENSG00000224086	LL22NC03-86G7.1	1.24e-07	815.762	892.949	841.063	853.785	722.409	985.805	1.09462	1.01513	1.36461
ENSG00000224093	RP5-1033H22.2	2.18e-160	138.618	42.9303	114.993	33.5005	92.3237	31.1102	0.309701	0.291327	0.336969
ENSG00000224195	RP11-574K11.5	5.9e-12	93.23	105.895	70.3262	137.831	75.1915	174.023	1.13584	1.95988	2.31439
ENSG00000224238	WARS2-IT1	9.51e-05	13.4938	9.54006	9.50354	15.3145	3.80716	10.6941	0.706995	1.61145	2.80895
ENSG00000224321	RP11-169K16.6	6.73e-07	34.3479	3.81602	21.8581	14.3574	24.7466	9.72194	0.111099	0.656843	0.39286
ENSG00000224328	MDC1-AS1	1.11e-06	312.811	137.377	215.73	148.359	245.562	137.079	0.439169	0.687708	0.558227
ENSG00000224431	AC063976.7	0.000101579	15.9472	35.2982	20.9078	29.6719	3.80716	11.6663	2.21344	1.41918	3.06431
ENSG00000224597	SVIL-AS1	1.23e-13	375.373	262.352	267.05	192.389	244.61	135.135	0.698908	0.720424	0.55245
ENSG00000224614	TNK2-AS1	0.00375692	17.1739	44.8383	33.2624	48.8151	41.8788	34.0268	2.61083	1.46757	0.812507
ENSG00000224645	RP11-126K1.8	1.01e-06	154.565	90.6305	148.255	123.473	192.262	94.3028	0.586357	0.832843	0.490492
ENSG00000224660	SH3BP5-AS1	2.48e-08	507.858	705.964	435.262	740.84	502.546	705.813	1.39008	1.70206	1.40448
ENSG00000224713	AC025165.8	2.63e-21	62.5622	106.849	53.2198	148.359	13.3251	204.161	1.70788	2.78767	15.3216
ENSG00000224721	AC007182.6	1e-20	84.643	121.159	57.0212	133.045	40.927	132.218	1.43141	2.33325	3.23059
ENSG00000224789	AC012363.4	2.24e-28	26.9876	82.9985	24.7092	112.945	39.0234	162.356	3.07543	4.57095	4.16049
ENSG00000224891	AC007899.3	9.09e-10	47.8417	36.2522	38.0142	36.372	40.927	16.5273	0.757753	0.956801	0.403824
ENSG00000224919	RP11-144G6.4	4.03e-06	6.13355	5.72403	24.7092	5.74295	36.168	46.6653	0.933233	0.232421	1.29024
ENSG00000224985	RP11-297K8.2	9.95e-05	463.696	329.132	288.908	300.548	314.091	215.827	0.7098	1.04029	0.687148
ENSG00000225032	RP11-228B15.4	1.64e-08	491.911	336.764	382.042	236.418	238.899	185.689	0.684604	0.618827	0.777269
ENSG00000225075	RP11-426L16.3	5.74e-07	71.1492	62.0104	66.5248	64.1296	112.311	37.9156	0.871554	0.963995	0.337594
ENSG00000225258	AC009478.1	5.74e-16	1.22671	1.90801	1.90071	1.91432	1.90358	47.6375	1.55539	1.00716	25.0252
ENSG00000225313	RP11-415J8.3	1.52e-22	101.817	77.2745	131.149	85.1871	181.792	66.1092	0.758955	0.649545	0.363653
ENSG00000225339	RP11-513I15.6	2.29e-06	1291.73	767.021	880.978	542.709	830.913	515.263	0.593795	0.616029	0.620116
ENSG00000225376	TMEM246-AS1	1.13e-26	47.8417	26.7122	27.5603	22.0146	12.3733	13.6107	0.558345	0.798781	1.10001
ENSG00000225465	RFPL1S	1.91e-22	4.90684	17.1721	6.65248	16.2717	5.71074	12.6385	3.49962	2.44596	2.21311
ENSG00000225507	AC069282.6	1.89e-07	36.8013	27.6662	51.3191	22.9718	73.2879	79.7199	0.751771	0.447626	1.08776
ENSG00000225526	MKRN2OS	0.00751135	8.58697	16.2181	10.4539	11.4859	49.4931	18.4717	1.88869	1.09872	0.373217
ENSG00000225541	AC002480.5	0.000386779	26.9876	16.2181	32.312	22.0146	38.0716	3.88878	0.600946	0.681314	0.102144
ENSG00000225578	NCBP2-AS1	2.1e-06	187.687	124.021	157.759	149.317	198.924	139.024	0.660786	0.946487	0.698878
ENSG00000225733	FGD5-AS1	1.3e-17	13.4938	12.4021	9.50354	14.3574	12.3733	13.6107	0.919093	1.51074	1.10001
ENSG00000225840	RNA45S5	0.00114055	15910.4	11446.2	11592.4	8638.35	5285.29	8906.27	0.719412	0.745172	1.6851
ENSG00000225864	HCG4P11	1.93e-17	8.58697	32.4362	10.4539	72.744	5.71074	129.302	3.77737	6.95855	22.6418
ENSG00000225885	AC023590.1	3.54e-05	3.68013	3.81602	1.90071	7.65726	2.85537	3.88878	1.03693	4.02864	1.36192
ENSG00000226017	PRICKLE2-AS3	3.13e-07	2.45342	5.72403	5.70212	3.82863	0.951791	9.72194	2.33308	0.67144	10.2144
ENSG00000226029	RP4-798A10.2	5.12e-15	58.8821	62.0104	53.2198	52.6437	53.3003	55.4151	1.05313	0.989174	1.03968
ENSG00000226065	ZBTB45P2	1.02e-05	6.13355	1.90801	12.3546	2.87147	8.56612	2.91658	0.311078	0.232421	0.340479
ENSG00000226137	BAIAP2-AS1	1.63e-06	8.58697	4.77003	7.60283	0.957158	10.4697	0.972194	0.555496	0.125895	0.0928579
ENSG00000226167	AP4B1-AS1	2.27e-33	126.351	195.571	107.39	156.017	78.9986	91.3862	1.54784	1.4528	1.15681
ENSG00000226312	CFLAR-AS1	3.71e-22	78.5095	20.0341	89.3333	22.0146	88.5165	27.2214	0.255181	0.246433	0.307529
ENSG00000226328	NUP50-AS1	0.000122487	8.58697	2.86202	7.60283	4.78579	7.61433	1.94439	0.333298	0.629475	0.255359
ENSG00000226438	RP11-420K8.1	3e-05	22.0808	16.2181	19.9574	10.5287	16.1804	3.88878	0.734489	0.52756	0.240338
ENSG00000226742	HSBP1L1	9.2e-05	25.7609	18.1261	34.2127	22.0146	34.2645	22.3605	0.703628	0.643463	0.652585
ENSG00000226800	CACTIN-AS1	1.42e-16	321.398	419.762	213.83	503.465	210.346	577.483	1.30605	2.35451	2.7454
ENSG00000226849	RP4-635E18.7	1.82e-06	700.452	417.854	542.652	326.391	666.254	301.38	0.59655	0.601473	0.452351
ENSG00000227091	RP5-1028L10.1	6.66e-08	74.8293	40.0682	45.617	26.8004	81.854	20.4161	0.535462	0.58751	0.249421
ENSG00000227176	AC092641.2	2.88e-16	2.45342	16.2181	4.75177	19.1432	5.71074	12.6385	6.6104	4.02864	2.21311
ENSG00000227199	ST7-AS1	4.49e-73	49.0684	44.8383	52.2695	24.8861	36.168	10.6941	0.913791	0.476112	0.295679
ENSG00000227218	RP11-203J24.8	1.56e-20	680.824	399.728	487.532	255.561	325.512	119.58	0.587124	0.524194	0.367359
ENSG00000227220	RP11-69I8.3	0.000229299	1057.42	740.308	322.17	1092.12	301.718	2778.53	0.700105	3.38988	9.20904
ENSG00000227253	RP11-166N17.1	2.92e-07	78.5095	27.6662	38.0142	22.0146	60.9146	22.3605	0.352393	0.579117	0.367079
ENSG00000227279	AC015933.2	4.58e-16	77.2827	78.2285	51.3191	78.487	34.2645	53.4707	1.01224	1.52939	1.56053
ENSG00000227329	RP11-258C19.4	0.000801515	1.22671	0.954006	0.950354	1.91432	2.85537	12.6385	0.777694	2.01432	4.42623
ENSG00000227440	ATP5G1P4	1.11e-06	13.4938	16.2181	19.0071	12.4431	16.1804	3.88878	1.20189	0.654654	0.240338
ENSG00000227463	RP11-158D2.2	4.66e-13	3.68013	1.90801	4.75177	0.957158	13.3251	3.88878	0.518463	0.201432	0.291839
ENSG00000227627	RP1-101K10.6	6.9e-05	387.64	392.096	243.291	536.008	224.623	455.959	1.01149	2.20316	2.02989
ENSG00000227640	SOX21-AS1	0.00522815	26.9876	20.0341	16.156	9.57158	46.6377	11.6663	0.742345	0.592447	0.250148
ENSG00000227678	RP11-73O6.3	3.23e-07	9.81368	46.7463	15.2057	35.4148	8.56612	63.1926	4.76338	2.32906	7.37704
ENSG00000227695	DNMBP-AS1	3.47e-10	533.619	182.215	427.659	188.56	371.198	145.829	0.34147	0.440912	0.39286
ENSG00000227733	RP4-565E6.1	2.23e-07	6.13355	2.86202	6.65248	1.91432	4.75895	1.94439	0.466617	0.28776	0.408575
ENSG00000227741	RP11-536C5.7	0.00372848	354.519	318.638	239.489	316.819	195.117	288.742	0.898789	1.3229	1.47984
ENSG00000227751	RP1-20B21.4	9.72e-08	509.085	295.742	428.61	131.131	448.293	113.747	0.580928	0.305944	0.253733
ENSG00000227775	RP1-283E3.4	6.03e-07	157.019	129.745	162.511	106.245	160.853	112.775	0.8263	0.65377	0.701105
ENSG00000227782	CTC-529I10.2	7.94e-21	34.3479	27.6662	38.9645	24.8861	21.8912	13.6107	0.805469	0.638686	0.621744
ENSG00000227855	DPY19L2P3	6.05e-13	177.873	82.9985	107.39	61.2581	78.9986	52.4985	0.466617	0.570426	0.664549
ENSG00000227906	SNAP25-AS1	0.0109982	30.6678	41.0222	36.1135	28.7147	14.2769	33.0546	1.33763	0.795126	2.31526
ENSG00000227908	FLJ31104	1.71e-17	12.2671	7.63205	14.2553	6.70011	16.1804	2.91658	0.622155	0.470008	0.180254
ENSG00000227945	RP11-103C16.2	3.56e-05	294.41	206.065	207.177	134.959	162.756	115.691	0.699925	0.65142	0.710824
ENSG00000228028	AC069257.8	0.000113065	13.4938	8.58605	10.4539	8.61442	9.51791	8.74975	0.636295	0.824039	0.919293
ENSG00000228146	CASP16	0.00764511	7.36026	13.3561	17.1064	11.4859	41.8788	9.72194	1.81462	0.67144	0.232145
ENSG00000228192	RP11-342M1.3	2.52e-10	99.3635	38.1602	54.1702	24.8861	35.2163	16.5273	0.384047	0.459406	0.469309
ENSG00000228242	AC093495.4	6.94e-21	112.857	152.641	114.042	190.474	156.094	235.271	1.35251	1.67021	1.50724
ENSG00000228274	RP3-508I15.9	2.86e-06	147.205	171.721	155.858	237.375	199.876	233.327	1.16654	1.52302	1.16736
ENSG00000228275	ARMCX3-AS1	1.13e-06	74.8293	83.9525	59.8723	111.987	14.2769	137.079	1.12192	1.87044	9.60151
ENSG00000228302	RP11-186N15.3	1.72e-05	445.296	344.396	352.581	356.063	402.607	247.909	0.77341	1.00987	0.61576
ENSG00000228318	AP001610.5	6.05e-12	3.68013	11.4481	0.950354	17.2288	0.951791	20.4161	3.11078	18.1289	21.4502
ENSG00000228343	RP11-1148L6.5	2.76e-55	78.5095	65.8264	76.0283	48.8151	69.4807	36.9434	0.838452	0.642064	0.531707
ENSG00000228363	AC015971.2	1.32e-06	460.016	436.935	390.596	493.893	286.489	470.542	0.949824	1.26446	1.64244
ENSG00000228434	AC004951.6	0.00756874	2.45342	0.954006	2.85106	1.91432	0.951791	5.83316	0.388847	0.67144	6.12862
ENSG00000228436	RP5-864K19.4	0.000698756	26.9876	33.3902	19.0071	18.186	17.1322	4.86097	1.23724	0.956801	0.283732
ENSG00000228486	LINC01125	0.000253537	12.2671	7.63205	8.55319	8.61442	16.1804	5.83316	0.622155	1.00716	0.360507
ENSG00000228492	RAB11FIP1P1	9.31e-33	150.885	166.951	246.142	99.5444	347.404	60.276	1.10648	0.404419	0.173504
ENSG00000228506	RP11-98I9.4	1.56e-37	50.2951	30.5282	55.1205	17.2288	46.6377	10.6941	0.606981	0.312567	0.229302
ENSG00000228716	DHFR	4.07e-08	22.0808	27.6662	16.156	13.4002	5.71074	18.4717	1.25295	0.829425	3.23455
ENSG00000228737	AC008781.7	1.1e-11	203.634	245.179	153.007	403.921	157.997	492.902	1.20402	2.63988	3.11969
ENSG00000228748	RP13-39P12.3	2.64e-23	2108.71	1459.63	1499.66	993.53	1409.6	617.343	0.692189	0.662504	0.437956
ENSG00000228794	LINC01128	1.95e-11	12.2671	16.2181	6.65248	5.74295	1.90358	6.80536	1.32208	0.863279	3.57503
ENSG00000228804	RP11-211G3.3	2.03e-29	33.1212	54.3783	25.6596	54.558	6.66254	68.0536	1.6418	2.12623	10.2144
ENSG00000228816	AK3P5	1.55e-10	18.4007	0.954006	22.8085	0.957158	9.51791	1.94439	0.0518463	0.041965	0.204287
ENSG00000228830	RP4-781K5.2	9.23e-14	1717.39	603.886	1134.72	433.593	1185.93	512.346	0.351629	0.382113	0.43202
ENSG00000229117	RPL41	5.14e-22	8.58697	8.58605	7.60283	9.57158	3.80716	20.4161	0.999893	1.25895	5.36254
ENSG00000229227	RP11-38L15.2	1.76e-08	36.8013	13.3561	62.7234	26.8004	94.2273	21.3883	0.362924	0.42728	0.226986
ENSG00000229257	RP11-229P13.22	1.3e-06	58.8821	87.7685	79.8297	114.859	38.0716	139.024	1.49058	1.4388	3.65164
ENSG00000229298	TUBB8P1	4.05e-05	8.58697	16.2181	21.8581	3.82863	50.4449	6.80536	1.88869	0.175158	0.134907
ENSG00000229299	RP4-583P15.10	0.00147802	17.1739	25.7582	25.6596	42.1149	1.90358	79.7199	1.49984	1.6413	41.8789
ENSG00000229320	KRT8P12	6.02e-214	13.4938	11.4481	8.55319	12.4431	2.85537	11.6663	0.848394	1.45479	4.08575
ENSG00000229334	AC046143.3	6.87e-12	163.152	210.835	138.752	217.275	134.202	156.523	1.29226	1.56593	1.16632
ENSG00000229358	DPY19L1P1	6.65e-19	154.565	107.803	127.347	121.559	111.36	93.3306	0.697456	0.954546	0.838102
ENSG00000229372	SZT2-AS1	8.42e-08	72.3759	91.5845	63.6737	66.0439	60.9146	159.44	1.2654	1.03722	2.61743
ENSG00000229431	RP1-92O14.6	0.000136327	280.917	231.823	210.979	221.103	156.094	248.882	0.825239	1.04799	1.59444
ENSG00000229502	RP11-52J3.2	1.35e-146	142.298	94.4466	107.39	71.7868	74.2397	36.9434	0.663722	0.668469	0.497623
ENSG00000229563	LINC01204	3.2e-07	2.45342	8.58605	5.70212	5.74295	12.3733	14.5829	3.49962	1.00716	1.17858
ENSG00000229689	AC009237.8	2.22e-09	175.42	64.8724	148.255	34.4577	157.997	32.0824	0.369813	0.232421	0.203057
ENSG00000229750	AC096649.2	1.46e-08	52.7485	31.4822	38.0142	15.3145	27.6019	18.4717	0.596835	0.402864	0.669217
ENSG00000229780	UBE2Q1-AS1	2.01e-11	198.727	102.079	170.113	111.03	151.335	51.5263	0.513662	0.652684	0.340479
ENSG00000229839	AC018462.2	0.00154995	35.5746	25.7582	31.3617	22.9718	12.3733	16.5273	0.72406	0.732479	1.33572
ENSG00000229847	EMX2OS	0.00231256	17.1739	24.8041	19.0071	9.57158	19.0358	4.86097	1.44429	0.50358	0.255359
ENSG00000229867	STEAP3-AS1	0.00276032	715.172	538.059	540.751	508.251	497.787	292.63	0.752349	0.939897	0.587863
ENSG00000229893	AC004549.6	2.18e-08	118.991	136.423	104.539	132.088	69.4807	178.884	1.1465	1.26353	2.57458
ENSG00000229950	TFAP2A-AS1	5.28e-07	57.6554	28.6202	52.2695	14.3574	45.686	17.4995	0.496401	0.27468	0.383039
ENSG00000230074	RP11-195F19.9	2.28e-05	29.441	17.1721	22.8085	30.6291	46.6377	44.7209	0.583271	1.34288	0.9589
ENSG00000230124	LHX4-AS1	1.93e-13	25.7609	44.8383	6.65248	58.3866	5.71074	60.276	1.74055	8.77667	10.5548
ENSG00000230148	HOXB-AS1	1.21e-12	306.678	130.699	247.092	80.4013	333.127	57.3594	0.426177	0.32539	0.172185
ENSG00000230155	RP3-477O4.14	6.13e-09	50.2951	32.4362	58.922	29.6719	41.8788	24.3049	0.644917	0.50358	0.580362
ENSG00000230163	RP5-997D16.2	2.46e-10	42.9349	30.5282	53.2198	30.6291	42.8306	31.1102	0.711035	0.57552	0.726355
ENSG00000230212	AP000688.14	6.73e-10	342.252	278.57	217.631	414.449	247.466	792.338	0.813931	1.90437	3.20181
ENSG00000230224	PHBP9	2.97e-06	8.58697	25.7582	12.3546	19.1432	37.1198	60.276	2.99968	1.54948	1.62382
ENSG00000230262	MIRLET7DHG	1.48e-06	57.6554	16.2181	40.8652	31.5862	83.7576	37.9156	0.281294	0.772936	0.452682
ENSG00000230319	AL022476.2	0.000628121	4.90684	7.63205	13.305	18.186	13.3251	18.4717	1.55539	1.36686	1.38624
ENSG00000230337	RP4-635E18.6	0.0147285	87.0964	46.7463	88.3829	45.9436	37.1198	70.9702	0.536719	0.519824	1.91192
ENSG00000230454	U73166.2	5.01e-25	3.68013	10.4941	5.70212	9.57158	9.51791	7.77755	2.85155	1.6786	0.817149
ENSG00000230521	HCG4P7	6.3e-05	67.4691	53.4243	38.9645	59.3438	31.4091	77.7755	0.791834	1.52302	2.47621
ENSG00000230530	LIMD1-AS1	2.8e-14	566.74	417.854	519.844	271.833	473.04	239.16	0.737295	0.522913	0.50558
ENSG00000230550	RP11-74C13.3	7.13e-07	15.9472	7.63205	5.70212	25.8433	10.4697	38.8878	0.478581	4.53222	3.71432
ENSG00000230565	ZNF32-AS2	0.000272742	88.3231	35.2982	76.0283	53.6008	64.7218	53.4707	0.399648	0.705011	0.826162
ENSG00000230583	GTF2IRD1P1	1.11e-29	339.799	352.982	319.319	334.048	296.007	339.296	1.0388	1.04613	1.14624
ENSG00000230590	FTX	3.88e-08	563.06	518.979	707.063	667.139	1019.37	503.597	0.921712	0.943535	0.494028
ENSG00000230612	AC004237.1	3.32e-17	19.6274	28.6202	19.9574	34.4577	8.56612	25.277	1.45818	1.72656	2.95082
ENSG00000230651	RGPD4-AS1	2.93e-10	4.90684	4.77003	2.85106	3.82863	3.80716	0.972194	0.972118	1.34288	0.255359
ENSG00000230698	CTD-2330K9.2	0.000257438	38.028	34.3442	36.1135	34.4577	48.5413	15.5551	0.903129	0.954151	0.320451
ENSG00000230733	AC092171.4	2.35e-15	782.641	1282.18	669.049	1125.62	661.495	1212.33	1.63828	1.68241	1.83271
ENSG00000230955	RP11-109P14.10	2.11e-23	47.8417	80.1365	56.0709	111.987	58.0592	112.775	1.67503	1.99725	1.9424
ENSG00000230989	HSBP1	3.27e-08	2.45342	5.72403	2.85106	0.957158	0.951791	0.972194	2.33308	0.33572	1.02144
ENSG00000231154	MORF4L2-AS1	1.68e-07	24.5342	9.54006	12.3546	7.65726	5.71074	2.91658	0.388847	0.61979	0.510718
ENSG00000231240	KLF2P1	1.81e-09	14.7205	21.9421	11.4042	27.7576	9.51791	27.2214	1.49058	2.43397	2.86002
ENSG00000231310	TBL1XR1-AS1	1.73e-08	61.3355	70.5964	83.6312	44.9864	68.5289	22.3605	1.15099	0.537915	0.326292
ENSG00000231329	RP1-225E12.2	7.14e-13	13.4938	24.8041	3.80142	20.1003	3.80716	26.2492	1.83819	5.28759	6.8947
ENSG00000231340	ACTG1P10	8.23e-06	4.90684	15.2641	7.60283	42.1149	5.71074	21.3883	3.11078	5.53938	3.74527
ENSG00000231367	AC016995.3	8.06e-05	6.13355	1.90801	5.70212	0.957158	8.56612	2.91658	0.311078	0.16786	0.340479
ENSG00000231551	RP11-495P10.1	0.0105782	50.2951	18.1261	55.1205	7.65726	24.7466	15.5551	0.360395	0.138919	0.628576
ENSG00000231609	AC009501.4	0.000335844	164.379	194.617	131.149	159.845	210.346	151.662	1.18395	1.21881	0.721014
ENSG00000231690	LINC00574	0.000914567	4.90684	4.77003	4.75177	3.82863	0.951791	4.86097	0.972118	0.805727	5.10718
ENSG00000231794	AC009542.2	5.17e-08	7.36026	51.5163	7.60283	17.2288	9.51791	59.3038	6.99925	2.26611	6.23076
ENSG00000231840	AC073342.12	7.9e-14	7.36026	17.1721	3.80142	17.2288	1.90358	43.7487	2.33308	4.53222	22.9823
ENSG00000231856	RP11-327P2.5	7e-06	1.22671	2.86202	3.80142	5.74295	1.90358	11.6663	2.33308	1.51074	6.12862
ENSG00000231864	RP11-229P13.23	2.4e-07	246.569	203.203	167.262	268.961	146.576	381.1	0.824124	1.60802	2.60002
ENSG00000231871	IPO9-AS1	6.89e-15	341.025	240.409	267.05	144.531	205.587	107.914	0.70496	0.541214	0.524905
ENSG00000231880	RP11-76I23.7	7.19e-06	89.5498	16.2181	54.1702	29.6719	51.3967	29.1658	0.181107	0.547753	0.567465
ENSG00000231890	DARS-AS1	1.55e-29	175.42	130.699	116.894	102.416	103.745	81.6643	0.745064	0.876147	0.787162
ENSG00000231925	TAPBP	0.000161766	31.8945	56.2863	49.4184	73.7012	21.8912	85.5531	1.76477	1.49137	3.90811
ENSG00000231969	AC144449.1	5.19e-22	148.432	116.389	114.993	89.9728	98.9862	55.4151	0.784122	0.782421	0.559826
ENSG00000232043	RP4-530I15.9	8.04e-12	182.78	237.547	165.362	310.119	147.528	358.74	1.29964	1.8754	2.43168
ENSG00000232085	RP11-261C10.4	3.79e-08	88.3231	52.4703	80.7801	47.8579	108.504	29.1658	0.594072	0.592447	0.268799
ENSG00000232133	IMPDH1P10	0.00990684	53.9753	36.2522	46.5674	24.8861	100.89	5.83316	0.671645	0.534411	0.0578172
ENSG00000232160	RAP2C-AS1	1.19e-07	73.6026	47.7003	87.4326	44.9864	36.168	28.1936	0.648079	0.514527	0.779518
ENSG00000232220	AC008440.5	0.000165549	4535.15	2948.83	2641.03	2120.1	2268.12	1520.51	0.650217	0.802756	0.670385
ENSG00000232295	RP11-154D6.1	5.94e-13	139.845	129.745	93.1347	153.145	60.9146	90.414	0.927776	1.64434	1.48428
ENSG00000232335	RP11-435D7.3	9.85e-08	285.823	158.365	239.489	168.46	313.139	126.385	0.554066	0.703413	0.403607
ENSG00000232358	RP5-955M13.4	1.43e-159	44.1616	41.0222	18.0567	69.8725	2.85537	131.246	0.928913	3.86961	45.9647
ENSG00000232581	AC079742.4	0.0182188	664.877	439.797	453.319	426.892	465.426	477.347	0.661471	0.941704	1.02561
ENSG00000232600	AC084125.4	1.76e-06	80.9629	42.9303	78.8794	56.4723	81.854	21.3883	0.530246	0.715932	0.261298
ENSG00000232630	PRPS1P2	2.46e-18	17.1739	54.3783	32.312	40.2006	57.1074	21.3883	3.16633	1.24414	0.374527
ENSG00000232656	IDI2-AS1	4.9e-13	126.351	172.675	94.0851	196.217	22.843	324.713	1.36663	2.08553	14.215
ENSG00000232709	MARK2P9	0.0099143	3.68013	8.58605	5.70212	5.74295	36.168	12.6385	2.33308	1.00716	0.349439
ENSG00000232719	RP11-13J8.1	2.41e-06	1.22671	3.81602	2.85106	3.82863	3.80716	3.88878	3.11078	1.34288	1.02144
ENSG00000232725	U52111.14	5.08e-14	13.4938	22.8961	14.2553	20.1003	11.4215	19.4439	1.69679	1.41002	1.70239
ENSG00000232729	AC083884.8	1.01e-22	545.886	241.363	365.886	155.06	325.512	75.8311	0.44215	0.423792	0.232959
ENSG00000232748	RP11-196G11.6	0.00079743	617.035	256.628	375.39	151.231	322.657	233.327	0.415904	0.402864	0.723141
ENSG00000232767	RP11-498B4.5	3.06e-17	11.0404	42.9303	12.3546	70.8297	5.71074	115.691	3.88847	5.73306	20.2585
ENSG00000232774	FLJ22447	2.65e-06	33.1212	33.3902	38.9645	21.0575	43.7824	20.4161	1.00812	0.540427	0.466308
ENSG00000232788	AC078883.3	0.00752069	93.23	91.5845	66.5248	103.373	46.6377	61.2482	0.982351	1.5539	1.31328
ENSG00000232803	SLCO4A1-AS1	0.00231256	2102.58	1477.75	1214.55	888.243	1208.77	775.811	0.702829	0.731333	0.641816
ENSG00000232807	RP11-536K7.3	1.01e-133	311.584	435.981	289.858	528.351	233.189	723.312	1.39924	1.82279	3.10183
ENSG00000232811	RP11-96K19.2	0.00112897	125.124	76.3205	77.929	45.9436	159.901	46.6653	0.609956	0.589557	0.291839
ENSG00000232814	COL4A2-AS1	1.31e-18	8.58697	3.81602	2.85106	5.74295	0.951791	18.4717	0.444397	2.01432	19.4073
ENSG00000232828	AF196970.3	1.29e-16	241.662	70.5964	210.979	48.8151	251.273	69.998	0.292129	0.231374	0.278574
ENSG00000232940	HCG25	1.37e-06	564.287	301.466	457.12	232.589	480.654	325.685	0.534242	0.508814	0.677587
ENSG00000232973	CYP1B1-AS1	6.87e-05	1216.9	471.279	827.758	403.921	829.962	560.956	0.387279	0.487969	0.675882
ENSG00000233009	NALCN-AS1	0.00145375	28.2143	14.3101	20.9078	9.57158	6.66254	3.88878	0.507192	0.4578	0.583678
ENSG00000233016	SNHG7	4.21e-09	36.8013	90.6305	42.7659	81.3584	36.168	105.969	2.4627	1.90241	2.92991
ENSG00000233061	TTLL7-IT1	2.83e-07	1.22671	1.90801	4.75177	3.82863	5.71074	5.83316	1.55539	0.805727	1.02144
ENSG00000233077	LINC01271	0.00324357	26.9876	21.9421	16.156	25.8433	12.3733	34.999	0.813044	1.59961	2.82859
ENSG00000233098	CCDC144NL-AS1	0.00044791	586.367	290.972	330.723	188.56	437.824	196.383	0.496228	0.570145	0.448544
ENSG00000233101	HOXB-AS3	4.46e-41	749.52	418.808	699.461	207.703	817.588	100.136	0.558769	0.296948	0.122477
ENSG00000233175	CTD-2020K17.3	4.57e-05	93.23	55.3323	87.4326	56.4723	59.011	43.7487	0.593504	0.645896	0.741365
ENSG00000233223	AC113189.5	3.77e-05	424.442	342.488	304.113	322.562	319.802	272.214	0.806914	1.06066	0.851197
ENSG00000233230	AC079807.2	0.00406609	45.3883	20.9881	35.1631	19.1432	59.9628	54.4429	0.462413	0.54441	0.907944
ENSG00000233296	AC092159.2	4.88e-05	197.5	115.435	119.745	76.5726	118.022	64.1648	0.584478	0.639466	0.543668
ENSG00000233330	RP1-12G14.7	0.00131621	1.22671	3.81602	2.85106	0.957158	2.85537	0.972194	3.11078	0.33572	0.340479
ENSG00000233360	Z83844.1	3.04e-20	46.615	63.9184	45.617	100.502	19.9876	132.218	1.3712	2.20316	6.61502
ENSG00000233538	AC017104.2	1.03e-157	7.36026	8.58605	12.3546	7.65726	38.0716	8.74975	1.16654	0.61979	0.229823
ENSG00000233559	AC016831.7	7.05e-09	22.0808	14.3101	28.5106	15.3145	43.7824	8.74975	0.648079	0.537152	0.199846
ENSG00000233589	RP4-694A7.2	3.47e-06	115.311	108.757	176.766	51.6865	241.755	77.7755	0.943161	0.292401	0.321712
ENSG00000233613	DCUN1D2-AS	0.00618005	2.45342	6.67804	5.70212	9.57158	7.61433	0.972194	2.72193	1.6786	0.12768
ENSG00000233728	RP11-109P14.9	0.000297242	978.915	588.621	615.829	644.167	463.522	521.096	0.6013	1.04602	1.12421
ENSG00000233799	AC139887.4	2.49e-20	45.3883	42.9303	53.2198	24.8861	44.7342	17.4995	0.945844	0.46761	0.391189
ENSG00000233822	HIST1H2BN	0.00146079	29.441	25.7582	19.0071	21.0575	12.3733	29.1658	0.874906	1.10788	2.35716
ENSG00000233838	DPH3P1	8.5e-10	33.1212	46.7463	35.1631	41.1578	40.927	19.4439	1.41137	1.17048	0.475087
ENSG00000233849	AC022201.5	3.92e-06	109.177	72.5044	96.9361	74.6583	39.0234	74.8589	0.664099	0.770181	1.91831
ENSG00000233927	RPS28	2.69e-06	123.898	88.7225	93.1347	102.416	98.9862	185.689	0.716095	1.09965	1.87591
ENSG00000233937	CTC-338M12.4	4.38e-09	127.578	453.153	132.099	305.333	154.19	285.825	3.55197	2.31139	1.85372
ENSG00000234072	AC074117.10	0.00106925	241.662	224.191	220.482	182.817	159.901	176.939	0.927706	0.82917	1.10656
ENSG00000234222	RP11-315I20.1	8.59e-19	791.228	644.908	670	448.907	672.916	348.045	0.815072	0.670011	0.51722
ENSG00000234235	BOK-AS1	1.35e-06	60.1088	46.7463	28.5106	23.9289	20.9394	25.277	0.777694	0.839299	1.20715
ENSG00000234286	AC006026.13	6.66e-16	4.90684	34.3442	2.85106	16.2717	2.85537	30.138	6.99925	5.70724	10.5548
ENSG00000234432	RP11-1275H24.1	1.69e-10	39.2547	17.1721	42.7659	7.65726	64.7218	14.5829	0.437453	0.179051	0.225317
ENSG00000234520	AC018464.3	6.23e-08	3.68013	13.3561	5.70212	13.4002	24.7466	11.6663	3.62924	2.35004	0.471432
ENSG00000234585	CCT6P3	1.14e-06	56.4287	203.203	61.773	131.131	81.854	140.968	3.60106	2.12278	1.72219
ENSG00000234608	MAPKAPK5-AS1	4.55e-21	180.326	116.389	120.695	84.2299	162.756	40.8322	0.645433	0.697874	0.250879
ENSG00000234678	RP11-465N4.4	0.0173355	29.441	20.0341	15.2057	27.7576	1.90358	5.83316	0.680483	1.82548	3.06431
ENSG00000234771	SLC25A25-AS1	3.85e-06	84.643	164.089	76.9787	141.659	109.456	148.746	1.9386	1.84024	1.35895
ENSG00000234789	RP11-483H20.4	4.48e-12	39.2547	50.5623	40.8652	79.4441	47.5895	97.2194	1.28806	1.94405	2.04287
ENSG00000234810	RP11-466L17.1	0.00119307	8.58697	10.4941	19.9574	13.4002	38.0716	28.1936	1.22209	0.67144	0.740542
ENSG00000234882	EIF3EP1	5.1e-07	24.5342	13.3561	35.1631	14.3574	27.6019	4.86097	0.544386	0.408308	0.17611
ENSG00000234961	RP11-124N14.3	0.0118911	54910	31039.5	33362.2	31885.8	27189.8	26085.9	0.56528	0.955747	0.9594
ENSG00000235016	SEMA3F-AS1	1.38e-19	420.762	296.696	451.418	231.632	550.135	223.605	0.70514	0.513121	0.406454
ENSG00000235066	AC009303.1	2.16e-07	60.1088	59.1483	45.617	57.4295	36.168	82.6365	0.984021	1.25895	2.28479
ENSG00000235079	ZRANB2-AS1	3.49e-09	208.541	284.294	237.589	205.789	334.079	186.661	1.36325	0.866157	0.558735
ENSG00000235217	TSPY26P	2.04e-20	7.36026	11.4481	8.55319	9.57158	23.7948	6.80536	1.55539	1.11907	0.286002
ENSG00000235241	RP11-108M9.5	2.71e-54	25.7609	24.8041	28.5106	15.3145	51.3967	4.86097	0.96286	0.537152	0.0945775
ENSG00000235298	RP11-575L7.8	2.48e-06	917.579	647.77	632.936	509.208	588.207	402.488	0.705955	0.804518	0.684263
ENSG00000235481	UBE2R2-AS1	1.07e-19	9.81368	17.1721	14.2553	22.9718	16.1804	40.8322	1.74981	1.61145	2.52355
ENSG00000235513	RP4-756G23.5	9.16e-18	289.504	183.169	212.879	134.959	234.141	85.5531	0.6327	0.633971	0.365392
ENSG00000235568	NFAM1	5.01e-09	3.68013	3.81602	5.70212	3.82863	4.75895	1.94439	1.03693	0.67144	0.408575
ENSG00000235590	GNAS-AS1	1.12e-08	6.13355	8.58605	2.85106	28.7147	9.51791	50.5541	1.39985	10.0716	5.31147
ENSG00000235706	DICER1-AS1	0.00463255	7.36026	6.67804	4.75177	5.74295	11.4215	6.80536	0.90731	1.20859	0.595838
ENSG00000235813	RP11-308B5.2	0.00185736	7.36026	8.58605	8.55319	4.78579	12.3733	7.77755	1.16654	0.559533	0.628576
ENSG00000235823	LINC00263	4.38e-06	2.45342	23.8501	4.75177	9.57158	0.951791	4.86097	9.72118	2.01432	5.10718
ENSG00000235831	BHLHE40-AS1	0.0010147	93.23	20.0341	45.617	15.3145	11.4215	6.80536	0.214889	0.33572	0.595838
ENSG00000235897	TM4SF19-AS1	4.95e-56	22.0808	22.8961	13.305	13.4002	3.80716	5.83316	1.03693	1.00716	1.53216
ENSG00000235945	AC002543.2	0.00577968	6.13355	15.2641	3.80142	11.4859	3.80716	9.72194	2.48862	3.02148	2.55359
ENSG00000235954	TTC28-AS1	1.98e-19	76.056	65.8264	58.922	53.6008	52.3485	26.2492	0.865499	0.909692	0.501433
ENSG00000236017	ASMTL-AS1	6.74e-15	15.9472	55.3323	5.70212	128.259	34.2645	284.853	3.46971	22.4932	8.31336
ENSG00000236051	MYCBP2-AS1	4.43e-31	158.246	129.745	148.255	139.745	160.853	163.329	0.819895	0.942598	1.01539
ENSG00000236078	LINC01447	4.89e-15	3.68013	6.67804	2.85106	4.78579	0.951791	6.80536	1.81462	1.6786	7.15006
ENSG00000236213	AC006369.2	0.000267968	65.0156	65.8264	67.4751	86.1442	29.5055	93.3306	1.01247	1.27668	3.16316
ENSG00000236263	RP11-263K19.6	8.02e-06	94.4567	56.2863	60.8227	41.1578	86.613	31.1102	0.595896	0.676685	0.359187
ENSG00000236269	ENO1-IT1	6.54e-17	2.45342	5.72403	6.65248	3.82863	17.1322	1.94439	2.33308	0.57552	0.113493
ENSG00000236287	ZBED5	2.19e-07	47.8417	27.6662	56.0709	57.4295	62.8182	90.414	0.578286	1.02423	1.4393
ENSG00000236326	RP3-486I3.5	7.77e-05	100.59	61.0564	59.8723	59.3438	75.1915	37.9156	0.606981	0.991173	0.504254
ENSG00000236333	TRHDE-AS1	2.49e-11	12.2671	3.81602	9.50354	6.70011	3.80716	25.277	0.311078	0.705011	6.63934
ENSG00000236364	RP11-525G13.2	0.00251169	341.025	228.961	203.376	172.288	188.455	101.108	0.671391	0.847143	0.536512
ENSG00000236383	LINC00854	4.47e-14	68.6958	69.6424	75.078	58.3866	78.0468	49.5819	1.01378	0.77768	0.635284
ENSG00000236445	LINC00608	0.00111938	4.90684	7.63205	4.75177	4.78579	2.85537	15.5551	1.55539	1.00716	5.44766
ENSG00000236467	KCNMA1-AS1	1.26e-10	396.227	272.846	260.397	232.589	233.189	138.052	0.688609	0.893211	0.592016
ENSG00000236516	KLF2P4	0.000116324	23.3075	52.4703	19.9574	46.9007	33.3127	38.8878	2.25122	2.35004	1.16736
ENSG00000236528	RP1-125I3.2	1.21e-05	334.892	212.743	204.326	162.717	95.1791	120.552	0.635259	0.796358	1.26658
ENSG00000236540	AC006547.13	2.19e-23	154.565	178.399	134	175.16	123.733	240.132	1.1542	1.30716	1.94073
ENSG00000236548	RNF217-AS1	2.16e-10	71.1492	44.8383	30.4113	15.3145	22.843	9.72194	0.630201	0.50358	0.425599
ENSG00000236754	AC004019.13	0.00026927	13.4938	10.4941	16.156	12.4431	22.843	10.6941	0.777694	0.770181	0.468159
ENSG00000236772	RP5-1184F4.5	0.000465032	26.9876	39.1142	27.5603	37.3292	47.5895	31.1102	1.44934	1.35446	0.65372
ENSG00000236778	INTS6-AS1	0.0063652	28.2143	15.2641	36.1135	13.4002	22.843	9.72194	0.541005	0.371059	0.425599
ENSG00000236782	RP11-96L14.7	0.000105839	1900.17	1261.2	1492.06	1313.22	1004.14	1064.55	0.663726	0.880142	1.06016
ENSG00000236883	AP001615.9	2.46e-05	453.883	182.215	309.815	178.989	293.152	139.024	0.401458	0.577726	0.474238
ENSG00000236986	RP11-544A12.4	0.0121222	222.035	108.757	178.667	115.816	134.202	113.747	0.489819	0.648225	0.847575
ENSG00000237009	GLIS3-AS1	1.09e-11	18.4007	22.8961	12.3546	6.70011	13.3251	2.91658	1.24431	0.542317	0.218879
ENSG00000237015	CTA-984G1.5	1.77e-11	31.8945	11.4481	37.0638	17.2288	27.6019	7.77755	0.358936	0.464843	0.281776
ENSG00000237054	PRMT5-AS1	2.95e-12	2226.48	1420.51	1611.8	1413.72	1546.66	1062.61	0.638009	0.877107	0.687034
ENSG00000237080	EHMT2-AS1	5.52e-05	79.7362	66.7804	102.638	109.116	51.3967	197.355	0.837517	1.06311	3.83985
ENSG00000237187	NR2F1-AS1	3.73e-10	49.0684	54.3783	41.8156	34.4577	20.9394	25.277	1.10821	0.824039	1.20715
ENSG00000237234	RP1-142L7.5	0.00539726	47.8417	39.1142	33.2624	39.2435	24.7466	9.72194	0.817576	1.17982	0.39286
ENSG00000237331	XIAP-AS1	0.00339191	7.36026	3.81602	10.4539	11.4859	2.85537	13.6107	0.518463	1.09872	4.7667
ENSG00000237341	SYP-AS1	3.21e-10	6.13355	17.1721	2.85106	24.8861	10.4697	48.6097	2.7997	8.72871	4.64289
ENSG00000237353	PATE4	2.24e-16	8.58697	8.58605	16.156	1.91432	17.1322	0.972194	0.999893	0.118489	0.0567465
ENSG00000237370	AC010907.2	0.000598286	2.45342	0.954006	2.85106	1.91432	3.80716	0.972194	0.388847	0.67144	0.255359
ENSG00000237438	CECR7	1.81e-06	38.028	48.6543	43.7163	44.0293	51.3967	35.9712	1.27943	1.00716	0.699873
ENSG00000237649	KIFC1	0.00072935	7.36026	3.81602	6.65248	0.957158	3.80716	1.94439	0.518463	0.14388	0.510718
ENSG00000237655	AC073834.3	0.00570962	7.36026	7.63205	11.4042	2.87147	8.56612	44.7209	1.03693	0.25179	5.22068
ENSG00000237719	RP1-179N16.3	3.66e-70	19.6274	16.2181	15.2057	15.3145	10.4697	8.74975	0.8263	1.00716	0.835721
ENSG00000237773	AC003075.4	8.75e-35	49.0684	96.3546	37.0638	133.045	29.5055	129.302	1.96368	3.58962	4.38229
ENSG00000237836	PHKA2-AS1	3.55e-06	89.5498	101.125	74.1276	97.6301	55.2039	168.19	1.12925	1.31705	3.0467
ENSG00000237916	RP11-537E18.1	0.00783087	6.13355	3.81602	7.60283	7.65726	11.4215	8.74975	0.622155	1.00716	0.766078
ENSG00000237934	RP11-467D18.2	1.16e-33	7.36026	5.72403	10.4539	4.78579	49.4931	5.83316	0.777694	0.4578	0.117858
ENSG00000238045	AC009133.12	6.58e-17	6343.32	3519.33	4543.64	2880.09	4215.48	1945.36	0.554808	0.633872	0.46148
ENSG00000238083	LRRC37A2	3.09e-27	150.885	194.617	184.369	159.845	289.344	169.162	1.28983	0.866988	0.584638
ENSG00000238133	MLK7-AS1	2.07e-14	377.827	234.685	283.206	173.246	155.142	62.2204	0.621145	0.611731	0.401055
ENSG00000238164	RP3-395M20.8	2.01e-06	47.8417	48.6543	55.1205	53.6008	79.9504	45.6931	1.01698	0.97243	0.571518
ENSG00000238258	RP11-342D11.2	0.000114795	376.6	232.777	240.44	207.703	153.238	91.3862	0.618102	0.863848	0.596367
ENSG00000238278	ALG1L6P	1.76e-19	35.5746	19.0801	14.2553	22.0146	4.75895	16.5273	0.536341	1.54431	3.47288
ENSG00000238279	BX470102.3	5.01e-08	98.1368	55.3323	186.269	56.4723	110.408	22.3605	0.563828	0.303175	0.202526
ENSG00000238280	RP11-436D10.3	4.66e-06	92.0033	64.8724	58.922	56.4723	43.7824	43.7487	0.70511	0.958426	0.999232
ENSG00000239254	RP11-365F18.3	0.00629648	8.58697	13.3561	8.55319	12.4431	53.3003	21.3883	1.55539	1.45479	0.401279
ENSG00000239388	ASB14	5.06e-05	127.578	126.883	110.241	111.987	91.3719	63.1926	0.994551	1.01584	0.691598
ENSG00000239415	AP001469.9	3.5e-44	24.5342	97.3086	35.1631	93.8015	63.77	46.6653	3.96624	2.66761	0.731776
ENSG00000239521	GATS	0.00860859	12.2671	2.86202	6.65248	16.2717	0.951791	22.3605	0.233308	2.44596	23.493
ENSG00000239665	RP11-295P9.3	1.16e-13	280.917	197.479	206.227	119.645	207.49	71.9424	0.702981	0.580161	0.346726
ENSG00000239718	HLTF-AS1	1.43e-16	26.9876	49.6083	39.9149	74.6583	70.4325	83.6087	1.83819	1.87044	1.18708
ENSG00000239791	AC002310.7	2.49e-07	77.2827	15.2641	81.7305	28.7147	119.926	6.80536	0.19751	0.351335	0.0567465
ENSG00000239801	RP11-755B10.2	0.00191776	13.4938	4.77003	15.2057	8.61442	3.80716	9.72194	0.353497	0.566527	2.55359
ENSG00000240057	RP11-572M11.4	4.82e-16	35.5746	46.7463	31.3617	28.7147	37.1198	18.4717	1.31404	0.915599	0.497623
ENSG00000240163	RP11-745A24.1	2.14e-05	29.441	8.58605	23.7589	13.4002	17.1322	10.6941	0.291635	0.564009	0.624211
ENSG00000240254	B4GALT4-AS1	0.000199137	69.9225	26.7122	46.5674	23.9289	56.1557	58.3316	0.382025	0.513857	1.03875
ENSG00000240291	RP11-499P20.2	0.00113442	6.13355	0.954006	4.75177	1.91432	1.90358	1.94439	0.155539	0.402864	1.02144
ENSG00000240498	CDKN2B-AS1	3.68e-12	7.36026	7.63205	7.60283	5.74295	9.51791	12.6385	1.03693	0.755369	1.32787
ENSG00000240527	RP11-429G19.3	2.42e-05	94.4567	65.8264	93.1347	67.0011	200.828	96.2472	0.696895	0.719399	0.479252
ENSG00000240849	TMEM189	2.79e-09	7.36026	4.77003	14.2553	3.82863	16.1804	2.91658	0.648079	0.268576	0.180254
ENSG00000241258	CRCP	5.67e-07	4.90684	6.67804	6.65248	7.65726	7.61433	3.88878	1.36097	1.15104	0.510718
ENSG00000241288	RP11-379B18.5	4.43e-06	25.7609	20.9881	37.0638	15.3145	34.2645	11.6663	0.814727	0.413194	0.340479
ENSG00000241313	WWTR1-AS1	1.35e-05	1062.33	610.564	671.9	486.236	859.467	383.044	0.574739	0.723673	0.445677
ENSG00000241404	EGFL8	0.00103834	1.22671	9.54006	5.70212	8.61442	11.4215	2.91658	7.77694	1.51074	0.255359
ENSG00000241472	PTPRG-AS1	0.000749571	8.58697	3.81602	10.4539	11.4859	27.6019	17.4995	0.444397	1.09872	0.633995
ENSG00000241570	PAQR9-AS1	5.2e-08	12.2671	20.9881	11.4042	19.1432	7.61433	14.5829	1.71093	1.6786	1.91519
ENSG00000241764	AC002467.7	1.65e-10	17.1739	5.72403	17.1064	8.61442	21.8912	2.91658	0.333298	0.50358	0.133231
ENSG00000242261	MGC27345	8.54e-38	150.885	95.4006	131.149	103.373	157.997	89.4419	0.632272	0.788212	0.566097
ENSG00000242485	MRPL20	3.76e-17	41.7081	31.4822	70.3262	29.6719	74.2397	16.5273	0.754821	0.421918	0.222621
ENSG00000242539	AC007620.3	0.00961337	446.523	255.674	317.418	222.061	196.069	209.994	0.572588	0.699584	1.07102
ENSG00000242687	AC004893.11	6.13e-18	803.495	331.04	598.723	334.048	550.135	273.187	0.412	0.557934	0.496581
ENSG00000242902	RP11-309L24.2	0.000338078	67.4691	47.7003	33.2624	64.1296	16.1804	104.997	0.706995	1.92799	6.48913
ENSG00000243156	MICAL3	0.00352313	11.0404	19.0801	14.2553	12.4431	16.1804	17.4995	1.72821	0.872871	1.08152
ENSG00000243243	AC073130.3	0.00112125	7.36026	12.4021	5.70212	4.78579	9.51791	3.88878	1.685	0.839299	0.408575
ENSG00000243368	MCCC1-AS1	0.00668388	34.3479	47.7003	40.8652	33.5005	116.118	78.7477	1.38874	0.819781	0.678167
ENSG00000243667	WDR92	6.29e-08	2.45342	1.90801	3.80142	5.74295	5.71074	5.83316	0.777694	1.51074	1.02144
ENSG00000243742	RPLP0P2	0.000549043	13.4938	9.54006	16.156	14.3574	12.3733	15.5551	0.706995	0.88867	1.25715
ENSG00000243753	HLA-L	1.15e-11	136.165	117.343	188.17	98.5873	159.901	128.33	0.861769	0.523926	0.802557
ENSG00000243762	AC006547.8	2.23e-13	204.861	92.5385	196.723	64.1296	206.539	102.08	0.451715	0.325989	0.494244
ENSG00000244005	NFS1	0.00394672	20.8541	7.63205	19.9574	5.74295	3.80716	6.80536	0.365974	0.28776	1.78751
ENSG00000244055	AC007566.10	7.67e-07	65.0156	103.033	39.9149	102.416	47.5895	208.05	1.58474	2.56586	4.37175
ENSG00000244124	ATP1B3-AS1	3.46e-10	4.90684	7.63205	5.70212	7.65726	2.85537	10.6941	1.55539	1.34288	3.74527
ENSG00000244161	FLNB-AS1	6.41e-06	1334.66	1271.69	955.106	1416.59	861.371	1530.23	0.952819	1.48318	1.77651
ENSG00000244380	RP11-24C3.2	0.00192057	473.51	429.303	383.943	402.963	335.982	447.209	0.906638	1.04954	1.33105
ENSG00000244468	RP11-206M11.7	1.91e-10	94.4567	52.4703	48.4681	28.7147	38.0716	20.4161	0.555496	0.592447	0.536254
ENSG00000244513	CTD-2013N24.2	3.89e-05	337.345	421.67	292.709	461.35	303.621	334.435	1.24997	1.57614	1.10149
ENSG00000244556	ODCP	3.31e-07	22.0808	25.7582	41.8156	5.74295	39.9752	3.88878	1.16654	0.13734	0.0972797
ENSG00000244619	RP11-315I20.3	7.16e-08	11.0404	13.3561	17.1064	8.61442	29.5055	17.4995	1.20975	0.50358	0.593092
ENSG00000244676	AL109761.5	0.00114399	18.4007	22.8961	13.305	26.8004	7.61433	30.138	1.24431	2.01432	3.95807
ENSG00000244879	GABPB1-AS1	3.14e-11	74.8293	64.8724	73.1773	52.6437	106.601	54.4429	0.866938	0.719399	0.510718
ENSG00000244921	CTB-36O1.7	5.86e-17	4.90684	12.4021	12.3546	9.57158	46.6377	1.94439	2.52751	0.774738	0.0416913
ENSG00000244945	RP11-1379J22.2	1.54e-05	90.7766	58.1943	97.8865	63.1724	36.168	38.8878	0.641072	0.645364	1.0752
ENSG00000245025	RP11-875O11.1	1.62e-11	56.4287	82.9985	52.2695	103.373	41.8788	128.33	1.47086	1.97769	3.06431
ENSG00000245067	IGFBP7-AS1	0.00340701	38.028	22.8961	19.0071	14.3574	9.51791	13.6107	0.602086	0.755369	1.43001
ENSG00000245146	LINC01024	7.4e-06	14.7205	22.8961	14.2553	24.8861	8.56612	9.72194	1.55539	1.74574	1.13493
ENSG00000245149	RNF139-AS1	7.59e-06	4.90684	39.1142	16.156	29.6719	8.56612	31.1102	7.97137	1.83658	3.63178
ENSG00000245213	RP11-10K16.1	1.44e-23	148.432	94.4466	133.05	62.2153	95.1791	55.4151	0.636295	0.46761	0.582219
ENSG00000245293	RP11-286E11.1	0.000304802	51.5218	51.5163	33.2624	65.0867	7.61433	65.137	0.999893	1.95677	8.55453
ENSG00000245311	ARNTL2-AS1	2.5e-05	95.6834	73.4584	69.3759	84.2299	24.7466	32.0824	0.767724	1.21411	1.29644
ENSG00000245571	AP001258.4	0.000133762	3.68013	1.90801	6.65248	2.87147	6.66254	7.77755	0.518463	0.43164	1.16736
ENSG00000245748	RP11-367J11.2	1.22e-05	1224.26	1236.39	862.922	1424.25	875.647	1472.87	1.00991	1.6505	1.68204
ENSG00000245768	RP11-410D17.2	0.00594812	174.193	127.837	99.7872	127.302	81.854	114.719	0.733881	1.27574	1.40151
ENSG00000245958	RP11-33B1.1	3.67e-05	77.2827	57.2403	53.2198	50.7294	63.77	68.0536	0.740661	0.953204	1.06717
ENSG00000246174	KCTD21-AS1	4.37e-12	201.18	225.145	182.468	244.075	125.636	270.27	1.11912	1.33763	2.15121
ENSG00000246263	KB-431C1.4	2.34e-05	35.5746	31.4822	31.3617	21.0575	36.168	23.3327	0.884963	0.67144	0.645118
ENSG00000246283	CTD-2036P10.3	0.0118259	112.857	227.053	129.248	176.117	210.346	283.881	2.01186	1.36263	1.34959
ENSG00000246379	RP11-461O7.1	7.45e-08	1.22671	3.81602	3.80142	2.87147	5.71074	1.94439	3.11078	0.755369	0.340479
ENSG00000246451	RP11-894P9.1	4.29e-12	101.817	79.1825	105.489	63.1724	103.745	64.1648	0.777694	0.598851	0.618485
ENSG00000246575	AC093162.5	0.000378698	18.4007	24.8041	14.2553	13.4002	7.61433	36.9434	1.348	0.940015	4.85182
ENSG00000246695	RASSF8-AS1	1.39e-18	13.4938	22.8961	11.4042	24.8861	5.71074	30.138	1.69679	2.18218	5.27742
ENSG00000246763	RGMB-AS1	2.37e-23	24.5342	30.5282	24.7092	26.8004	39.0234	14.5829	1.24431	1.08463	0.373696
ENSG00000246889	AP000487.5	1.04e-18	540.979	539.013	494.184	535.051	408.318	702.896	0.996366	1.0827	1.72144
ENSG00000246985	SOCS2-AS1	8.6e-06	18.4007	17.1721	19.9574	30.6291	37.1198	35.9712	0.933233	1.53472	0.969055
ENSG00000247081	BAALC-AS1	1.75e-25	2.45342	2.86202	2.85106	1.91432	7.61433	1.94439	1.16654	0.67144	0.255359
ENSG00000247228	RP11-296I10.3	0.000689102	1018.17	908.213	792.595	839.428	810.926	818.587	0.892006	1.05909	1.00945
ENSG00000247240	UBL7-AS1	1.67e-05	3.68013	13.3561	10.4539	8.61442	7.61433	40.8322	3.62924	0.824039	5.36254
ENSG00000247315	ZCCHC3	1.63e-19	53.9753	12.4021	37.0638	13.4002	19.9876	46.6653	0.229773	0.361544	2.33471
ENSG00000247363	RP11-637A17.2	5.98e-37	61.3355	56.2863	63.6737	49.7722	76.1433	38.8878	0.917679	0.781676	0.510718
ENSG00000247498	RP11-392P7.6	2.73e-06	7.36026	52.4703	12.3546	29.6719	34.2645	31.1102	7.12886	2.40169	0.907944
ENSG00000247556	OIP5-AS1	1.69e-29	213.448	172.675	196.723	167.503	207.49	139.996	0.808981	0.851463	0.674711
ENSG00000247934	RP11-967K21.1	2.41e-05	34.3479	14.3101	23.7589	17.2288	42.8306	19.4439	0.416622	0.725155	0.453972
ENSG00000248019	FAM13A-AS1	6.28e-07	17.1739	34.3442	7.60283	49.7722	13.3251	32.0824	1.99979	6.54654	2.40767
ENSG00000248100	RP11-709A23.1	0.000521555	2.45342	6.67804	5.70212	2.87147	7.61433	4.86097	2.72193	0.50358	0.638398
ENSG00000248115	RP11-752D24.2	1.29e-15	12.2671	18.1261	7.60283	9.57158	7.61433	0.972194	1.47762	1.25895	0.12768
ENSG00000248508	SRP14-AS1	8.99e-08	2.45342	1.90801	3.80142	2.87147	13.3251	0.972194	0.777694	0.755369	0.0729598
ENSG00000248724	NPHP3-AS1	6.84e-13	41.7081	50.5623	30.4113	48.8151	9.51791	39.86	1.21229	1.60516	4.18789
ENSG00000248734	CTD-2260A17.1	0.0132822	95.6834	62.0104	65.5744	67.0011	118.974	75.8311	0.648079	1.02176	0.637377
ENSG00000248881	CTC-366B18.2	0.0168945	58.8821	65.8264	77.929	85.1871	126.588	70.9702	1.11794	1.09314	0.560638
ENSG00000248919	ATP5J2-PTCD1	0.00161271	73.6026	23.8501	60.8227	51.6865	30.4573	40.8322	0.324039	0.849791	1.34064
ENSG00000248980	RP11-87F15.2	3.83e-12	134.938	137.377	79.8297	140.702	62.8182	180.828	1.01807	1.76253	2.87859
ENSG00000248996	RP11-1334A24.6	2.95e-05	18.4007	25.7582	15.2057	26.8004	39.0234	14.5829	1.39985	1.76253	0.373696
ENSG00000249035	CTB-113P19.1	7.92e-05	9.81368	1.90801	7.60283	3.82863	7.61433	4.86097	0.194424	0.50358	0.638398
ENSG00000249267	LINC00939	7.16e-32	11.0404	2.86202	11.4042	5.74295	10.4697	11.6663	0.259231	0.50358	1.11429
ENSG00000249307	LINC01088	9.18e-09	7.36026	2.86202	6.65248	3.82863	5.71074	8.74975	0.388847	0.57552	1.53216
ENSG00000249379	RP1-27K12.4	1.25e-45	31.8945	43.8843	30.4113	63.1724	35.2163	95.275	1.37592	2.07727	2.70543
ENSG00000249409	RP11-501E14.1	1.64e-05	2.45342	7.63205	16.156	1.91432	29.5055	3.88878	3.11078	0.118489	0.131798
ENSG00000249437	NAIP	0.00959571	55.202	57.2403	62.7234	57.4295	116.118	59.3038	1.03693	0.915599	0.510718
ENSG00000249492	RP11-159F24.3	2.34e-68	33.1212	12.4021	38.0142	19.1432	59.9628	24.3049	0.374445	0.50358	0.405332
ENSG00000249532	RP11-148B6.1	8.93e-08	110.404	74.4124	118.794	69.8725	124.685	60.276	0.674002	0.588181	0.483428
ENSG00000249592	RP11-440L14.1	0.000536944	89.5498	69.6424	79.8297	78.487	118.974	72.9146	0.777694	0.983179	0.612862
ENSG00000249593	CTB-46B19.2	1.33e-08	123.898	79.1825	98.8368	82.3156	73.2879	107.914	0.639095	0.832843	1.47246
ENSG00000249604	RP11-286E11.2	1.01e-05	2.45342	6.67804	2.85106	10.5287	3.80716	8.74975	2.72193	3.69292	2.29823
ENSG00000249641	HOXC13-AS	4.12e-07	80.9629	45.7923	56.0709	44.0293	28.5537	49.5819	0.565596	0.785243	1.73644
ENSG00000249673	NOP14-AS1	0.000103037	742.16	544.737	504.638	430.721	461.619	265.409	0.733989	0.853525	0.574953
ENSG00000249684	RP11-423H2.3	3.66e-07	3.68013	10.4941	5.70212	7.65726	5.71074	7.77755	2.85155	1.34288	1.36192
ENSG00000249731	RP11-259O2.3	1.01e-06	25.7609	23.8501	23.7589	9.57158	21.8912	2.91658	0.925827	0.402864	0.133231
ENSG00000249772	CTD-2193P3.2	0.00096967	28.2143	12.4021	14.2553	13.4002	1.90358	7.77755	0.439566	0.940015	4.08575
ENSG00000249923	XXbac-B444P24.8	0.000628279	4.90684	2.86202	8.55319	2.87147	19.0358	1.94439	0.583271	0.33572	0.102144
ENSG00000249971	RP11-256P1.1	7.83e-32	226.941	446.475	196.723	564.723	262.694	696.091	1.96736	2.87065	2.64981
ENSG00000250133	HOXC-AS2	1.6e-30	44.1616	34.3442	43.7163	27.7576	36.168	26.2492	0.777694	0.634948	0.725758
ENSG00000250222	CTC-338M12.5	2.95e-15	47.8417	16.2181	38.0142	14.3574	22.843	10.6941	0.338995	0.377685	0.468159
ENSG00000250379	RP11-23P13.4	9.7e-11	215.901	320.546	193.872	290.976	210.346	475.403	1.48469	1.50086	2.2601
ENSG00000250510	GPR162	4.53e-10	2.45342	12.4021	2.85106	6.70011	7.61433	0.972194	5.05501	2.35004	0.12768
ENSG00000250602	RP11-517I3.1	1.67e-10	12.2671	17.1721	1.90071	22.9718	0.951791	28.1936	1.39985	12.0859	29.6217
ENSG00000250615	CTC-564N23.2	2.37e-05	53.9753	42.9303	42.7659	41.1578	61.8664	21.3883	0.795369	0.962397	0.345717
ENSG00000250692	CTB-35F21.4	1.47e-12	49.0684	42.9303	33.2624	35.4148	19.0358	21.3883	0.874906	1.06471	1.12358
ENSG00000250751	RP11-613C6.2	2.62e-07	8.58697	15.2641	4.75177	71.7868	4.75895	67.0814	1.77759	15.1074	14.0958
ENSG00000250910	AC097467.2	8.92e-07	45.3883	48.6543	32.312	77.5298	41.8788	85.5531	1.07196	2.39941	2.04287
ENSG00000250999	RP11-1379J22.5	0.000185213	11.0404	8.58605	12.3546	4.78579	10.4697	9.72194	0.777694	0.387369	0.928579
ENSG00000251015	SLC25A30-AS1	1.06e-07	14.7205	20.9881	8.55319	27.7576	3.80716	14.5829	1.42577	3.24529	3.83039
ENSG00000251018	HMMR-AS1	1.37e-07	101.817	100.171	130.199	93.8015	197.021	48.6097	0.98383	0.72045	0.246724
ENSG00000251196	RP11-54F2.1	0.00199775	17.1739	124.021	57.0212	115.816	72.3361	138.052	7.22145	2.0311	1.90847
ENSG00000251209	LINC00923	7.34e-17	7.36026	16.2181	8.55319	53.6008	11.4215	108.886	2.20347	6.26677	9.53341
ENSG00000251307	RP11-506H20.1	5.15e-14	35.5746	43.8843	31.3617	38.2863	18.084	43.7487	1.23358	1.2208	2.41919
ENSG00000251513	CTD-2215E18.1	6.23e-09	65.0156	90.6305	43.7163	69.8725	67.5771	36.9434	1.39398	1.59832	0.546684
ENSG00000251556	RP11-118M9.3	3.14e-07	182.78	144.055	133.05	156.017	220.815	101.108	0.788133	1.17262	0.457885
ENSG00000252743	RNU6-850P	2.26e-11	6.13355	6.67804	16.156	16.2717	40.927	35.9712	1.08877	1.00716	0.878911
ENSG00000253106	RP11-158K1.3	9.18e-15	77.2827	80.1365	109.291	89.9728	197.972	113.747	1.03693	0.823243	0.574558
ENSG00000253133	RP11-360L9.4	6.08e-08	17.1739	23.8501	21.8581	33.5005	59.011	40.8322	1.38874	1.53263	0.691941
ENSG00000253174	RP11-360L9.7	1.1e-11	181.553	188.893	172.964	293.847	95.1791	371.378	1.04043	1.69889	3.90189
ENSG00000253200	RP11-582J16.5	2.29e-13	582.687	272.846	423.858	238.332	466.377	146.801	0.468254	0.562293	0.314769
ENSG00000253304	TMEM200B	3.02e-18	53.9753	88.7225	24.7092	114.859	19.0358	174.995	1.64376	4.64843	9.19293
ENSG00000253327	RAD21-AS1	1.3e-07	38.028	18.1261	31.3617	37.3292	34.2645	20.4161	0.476651	1.19028	0.595838
ENSG00000253358	GS1-251I9.3	4.48e-12	203.634	186.031	146.355	163.674	111.36	91.3862	0.913557	1.11834	0.820641
ENSG00000253392	AC006277.2	0.0052121	18.4007	54.3783	27.5603	51.6865	12.3733	30.138	2.95524	1.8754	2.43573
ENSG00000253445	CTB-79E8.2	1e-09	12.2671	36.2522	7.60283	111.03	11.4215	92.3584	2.95524	14.6038	8.08637
ENSG00000253523	RP11-1112C15.2	4.08e-28	4.90684	17.1721	4.75177	9.57158	4.75895	3.88878	3.49962	2.01432	0.817149
ENSG00000253553	RP11-586K2.1	0.00244333	22.0808	32.4362	19.0071	17.2288	18.084	41.8043	1.46898	0.906443	2.31167
ENSG00000253559	OSGEPL1-AS1	2.33e-06	8.58697	3.81602	9.50354	3.82863	9.51791	12.6385	0.444397	0.402864	1.32787
ENSG00000253741	CTD-2292P10.4	2.61e-47	198.727	91.5845	124.496	67.9582	99.938	19.4439	0.460856	0.545865	0.194559
ENSG00000253744	AC025442.3	1.57e-10	68.6958	33.3902	83.6312	37.3292	58.0592	22.3605	0.486059	0.446355	0.385132
ENSG00000253829	RP11-723D22.3	0.00150974	3.68013	5.72403	7.60283	11.4859	33.3127	9.72194	1.55539	1.51074	0.291839
ENSG00000253837	RP11-177H13.2	0.000544253	614.582	408.314	409.603	430.721	354.066	301.38	0.664378	1.05156	0.851197
ENSG00000254027	RP11-363E6.3	3.1e-09	148.432	170.767	118.794	210.575	72.3361	150.69	1.15047	1.7726	2.08319
ENSG00000254109	RBPMS-AS1	0.000655968	20.8541	15.2641	25.6596	13.4002	23.7948	20.4161	0.731948	0.522231	0.858007
ENSG00000254132	MTND6P3	5.86e-06	33.1212	19.0801	18.0567	10.5287	16.1804	11.6663	0.57607	0.583092	0.721014
ENSG00000254198	RP11-598P20.3	8.03e-12	38.028	9.54006	17.1064	5.74295	8.56612	5.83316	0.250869	0.33572	0.680958
ENSG00000254224	KB-1043D8.6	1.01e-06	312.811	314.822	270.851	374.249	295.055	371.378	1.00643	1.38175	1.25867
ENSG00000254295	CTC-308K20.2	1.07e-217	34.3479	38.1602	33.2624	39.2435	27.6019	45.6931	1.11099	1.17982	1.65543
[truncated: 607 more rows]
